# Supplementary material for: Pedunculopontine Chx10+ neurons control global motor arrest in mice
Source: Nat Neurosci. 2023 Jul 27;26(9):1516–28. doi: 10.1038/s41593-023-01396-3 (PMC10471498; doi:10.1038/s41593-023-01396-3)
Supplement: Source Data Fig. 1 — Numerical/statistical source data. [file 41593_2023_1396_MOESM7_ESM.xlsx]

## Sheet: 1c
Pedunculopontine Chx10+ neurons control global motor arrest in mice (Goñi-Erro et al., 2023)
Figure 1c
			count			nucleus area (mm²)			density (neurons/mm²)
		animal_id	8	20	24	8	20	24	8	20	24
target	bregma	cell type
ppn	-4.96	chat	29	28	49	0.0984701	0.100055	0.103385	294.506	279.847	473.957
		chx10	19	15	19	0.0984701	0.100055	0.103385	192.952	149.918	183.779
	-4.72	chat	57	41	82	0.221041	0.23232	0.24926	257.871	176.481	328.974
		chx10	32	15	40	0.221041	0.23232	0.24926	144.769	64.5662	160.475
	-4.48	chat	32	19	62	0.271179	0.276522	0.278674	118.003	68.7106	222.482
		chx10	91	63	117	0.271179	0.276522	0.278674	335.571	227.83	419.846
	-4.24	chat	10	9	14	0.196298	0.207385	0.168489	50.9429	43.3976	83.0914
		chx10	69	78	68	0.196298	0.207385	0.168489	351.506	376.112	403.587

## Sheet: 1e
Pedunculopontine Chx10+ neurons control global motor arrest in mice (Goñi-Erro et al., 2023)
Figure 1e
		counts						%
animal_id	slice_no	Chx10_co-expressing	Chx10_non_co-expressing	Chx10_total	Vglut2_co-expressing	Vglut2_non_co-expressing	Vglut2_total	Chx10+_and_Vglut2+	Vglut2+_and_Chx10+
10_478	2	15	4	19	15	65	80	78.9474	18.75
	3	116	15	131	116	175	291	88.5496	39.8625
	4	101	11	112	101	137	238	90.1786	42.437
	5	78	9	87	78	72	150	89.6552	52
10_480	2	11	2	13	11	128	139	84.6154	7.91367
	3	138	14	152	138	160	298	90.7895	46.3087
	4	98	4	102	98	145	243	96.0784	40.3292
	5	96	17	113	96	75	171	84.9558	56.1404
10_670	2	87	8	95	87	142	229	91.5789	37.9913
	3	112	12	124	112	98	210	90.3226	53.3333
	4	64	5	69	64	62	126	92.7536	50.7937
	5	22	7	29	22	28	50	75.8621	44
