# Supplementary material for: Pedunculopontine Chx10+ neurons control global motor arrest in mice
Source: Nat Neurosci. 2023 Jul 27;26(9):1516–28. doi: 10.1038/s41593-023-01396-3 (PMC10471498; doi:10.1038/s41593-023-01396-3)
Supplement: Source Data Fig. 2 — Numerical/statistical source data. [file 41593_2023_1396_MOESM8_ESM.xlsx]

## Sheet: 2b
Pedunculopontine Chx10+ neurons control global motor arrest in mice (Goñi-Erro et al., 2023)
Figure 2b
		velocity (m/s)
	id	91					93					95					100					102					103					104					105
	trial	91_1	91_2	91_3	91_4	91_5	93_1	93_2	93_3	93_4	93_5	95_1	95_2	95_3	95_4	95_5	100_1	100_2	100_3	100_4	100_5	102_1	102_2	102_3	102_4	102_5	103_1	103_2	103_3	103_4	103_5	104_1	104_2	104_3	104_4	104_5	105_1	105_2	105_3	105_4	105_5
epoch	Time (s)
before	-0.5	0.96	0.24	1.44	0.99	0.6	0.675	0.405	1.11	0.9	0.33	1.185	0.705	1.02	0.63	0.57	0.825	0.345	0.63	0.36	0.555	0.72	0.195	0.465	0.78	0.825	0.705	0.795	0.885	0	1.17	0.825	0	0.96	0.735	0.225	1.035	1.095	1.215	0.825	0.36
	-0.493333	1.035	0.285	1.275	0.96	0.6	0.72	0.39	1.155	0.87	0.33	1.125	0.75	0.99	0.75	0.6	0.87	0.39	0.66	0.405	0.525	0.75	0.33	0.42	0.795	0.825	0.795	0.81	0.915	0	1.215	0.9	0	0.93	0.72	0.195	1.005	1.11	1.17	0.69	0.36
	-0.486667	1.095	0.33	1.05	1.065	0.51	0.765	0.39	1.155	0.795	0.39	1.02	0.75	0.93	0.78	0.69	0.93	0.405	0.645	0.345	0.525	0.735	0.315	0.45	0.795	0.825	0.855	0.825	0.975	0.33	1.26	0.87	0	0.84	0.69	0.18	0.93	1.11	1.275	0.6	0.36
	-0.48	1.14	0.42	0.9	1.17	0.39	0.81	0.42	1.095	0.675	0.39	0.885	0.75	0.9	0.81	0.72	0.84	0.39	0.63	0.375	0.57	0.96	0.285	0.435	0.87	0.855	0.87	0.825	0.96	1.215	1.29	0.78	0	0.81	0.675	0.195	0.9	1.08	1.395	0.57	0.345
	-0.473333	1.185	0.465	0.855	1.23	0.345	0.795	0.405	1.02	0.585	0.405	0.795	0.69	0.81	0.795	0.78	0.72	0.375	0.63	0.435	0.6	0.78	0.345	0.42	0.825	0.78	0.87	0.81	0.99	1.08	1.215	0.69	0.69	0.78	0.6	0.135	0.825	0.96	1.44	0.675	0.285
	-0.466667	1.17	0.48	1.005	1.275	0.285	0.795	0.375	0.9	0.615	0.42	0.795	0.6	0.72	0.795	0.81	0.66	0.375	0.54	0.435	0.555	0.87	0.315	0.48	0.735	0.645	0.855	0.81	0.99	1.02	1.125	0.675	0.84	0.765	0.495	0.15	0.72	0.795	1.47	0.735	0.21
	-0.46	1.065	0.48	1.2	1.2	0.24	0.78	0.345	0.78	0.72	0.39	0.885	0.465	0.63	0.78	0.78	0.675	0.315	0.48	0.48	0.555	1.035	0.36	0.51	0.66	0.585	0.825	0.81	0.99	1.05	1.035	0.72	0.855	0.765	0.48	0.21	0.705	0.69	1.44	0.81	0.18
	-0.453333	0.93	0.45	1.35	1.11	0.165	0.735	0.285	0.705	0.855	0.39	0.945	0.375	0.63	0.765	0.735	0.72	0.285	0.45	0.48	0.57	1.095	0.315	0.495	0.63	0.555	0.855	0.795	0.915	1.125	0.96	0.69	0.945	0.825	0.54	0.225	0.75	0.675	1.38	0.855	0.18
	-0.446667	0.855	0.45	1.425	1.005	0.12	0.72	0.27	0.705	0.96	0.405	1.05	0.42	0.675	0.675	0.75	0.81	0.255	0.39	0.465	0.555	1.155	0.375	0.465	0.645	0.615	0.81	0.735	0.795	1.155	0.87	0.75	1.02	0.885	0.555	0.18	0.795	0.75	1.29	0.855	0.135
	-0.44	0.81	0.42	1.44	0.93	0.09	0.69	0.3	0.78	1.02	0.375	1.08	0.465	0.78	0.57	0.75	0.81	0.255	0.33	0.495	0.6	1.095	0.375	0.42	0.72	0.69	0.765	0.63	0.69	1.17	0.765	0.765	1.125	0.945	0.57	0.195	0.84	0.885	1.17	0.765	0.09
	-0.433333	0.855	0.405	1.425	0.9	0.06	0.615	0.315	0.885	1.035	0.39	1.065	0.51	0.885	0.435	0.69	0.765	0.255	0.39	2.19	0.585	1.11	0.345	0.405	0.735	0.69	0.69	0.555	0.63	1.17	0.69	0.795	1.125	0.975	0.555	0.315	0.825	1.035	1.035	0.69	0
	-0.426667	0.96	0.405	1.38	0.93	0	0.54	0.36	0.945	1.02	0.435	1.02	0.54	0.99	0.36	0.645	0.705	0.195	0.435	0	0.57	1.125	0.39	0.405	0.72	0.78	0.6	0.48	0.63	1.11	0.735	0.81	1.14	0.975	0.57	0.285	0.825	1.125	0.915	0.69	0
	-0.42	1.05	0.435	1.29	1.005	0	0.51	0.36	0.96	1.005	0.48	0.99	0.525	0.975	0.345	0.555	0.72	0.18	0.405	0	0.615	1.08	0.36	0.39	0.69	0.84	0.54	0.45	0.675	1.05	0.81	0.84	1.2	0.975	0.555	0.15	0.81	1.14	0.915	0.675	0
	-0.413333	1.125	0.45	1.08	1.11	0	0.495	0.405	0.945	0.975	0.555	0.945	0.525	0.96	0.45	0.45	0.69	0.255	0.435	0	0.675	1.035	0.255	0.405	0.75	0.78	0.525	0.525	0.735	0.9	0.84	0.84	1.2	0.975	0.645	0.195	0.81	1.155	1.05	0.51	0
	-0.406667	1.17	0.48	0.9	1.23	0	0.51	0.45	0.945	0.9	0.615	0.87	0.525	0.96	0.585	0.435	0.705	0.27	0.42	0.165	0.615	0.825	0.225	0.39	0.78	0.825	0.585	0.645	0.78	0.75	0.825	0.795	1.215	0.9	0.69	0.285	0.795	1.155	1.215	0.36	0
	-0.4	1.14	0.465	0.885	1.29	0	0.585	0.51	0.99	0.81	0.63	0.84	0.54	0.93	0.645	0.48	0.66	0.255	0.435	0.375	0.6	0.795	0.18	0.39	0.735	0.87	0.675	0.705	0.795	0.645	0.9	0.75	1.095	0.765	0.735	0.33	0.81	1.155	1.275	0.27	0
	-0.393333	1.125	0.42	1.02	1.26	0	0.66	0.54	1.005	0.705	0.645	0.81	0.57	0.93	0.735	0.495	0.765	0.27	0.48	0.405	0.555	0.885	0.225	0.465	0.72	0.825	0.75	0.765	0.81	0.69	0.915	0.72	1.02	0.705	0.735	0.345	0.84	1.08	1.275	0.33	0
	-0.386667	1.02	0.375	1.14	1.26	0	0.72	0.555	1.005	0.6	0.69	0.735	0.57	0.87	0.75	0.51	0.72	0.27	0.45	0.345	0.48	0.93	0.225	0.525	0.63	0.93	0.795	0.81	0.825	0.78	0.9	0.795	0.975	0.675	0.765	0.315	0.825	1.005	1.23	0.495	0
	-0.38	0.975	0.39	1.215	1.17	0	0.765	0.6	0.975	0.495	0.735	0.675	0.585	0.78	0.735	0.54	0.66	0.24	0.465	0.375	0.42	0.885	0.21	0.495	0.585	0.93	0.78	0.795	0.84	0.885	0.915	0.84	1.05	0.75	0.765	0.375	0.78	0.915	1.155	0.57	0.06
	-0.373333	0.9	0.36	1.305	1.11	0	0.78	0.645	0.93	0.495	0.75	0.675	0.585	0.675	0.735	0.54	0.705	0.225	0.48	0.39	0.405	0.795	0.21	0.495	0.645	0.9	0.765	0.795	0.855	1.005	0.87	0.735	1.05	0.78	0.69	0.36	0.645	0.765	1.095	0.57	0
	-0.366667	0.84	0.345	1.38	1.05	0	0.78	0.675	0.855	0.585	0.78	0.705	0.6	0.57	0.72	0.51	0.585	0.24	0.54	0.45	0.42	0.855	0.24	0.525	0.645	0.87	0.765	0.78	0.855	1.05	0.84	0.6	1.08	0.825	0.645	0.345	0.57	0.645	1.05	0.6	0
	-0.36	0.81	0.345	1.32	0.975	0	0.75	0.675	0.765	0.765	0.78	0.78	0.585	0.525	0.735	0.54	0.465	0.27	0.6	0.39	0.42	0.825	0.225	0.465	0.75	0.855	0.75	0.795	0.81	1.08	0.825	0.54	1.125	0.855	0.615	0.42	0.48	0.66	1.095	0.6	0
	-0.353333	0.795	0.36	1.26	0.96	0	0.735	0.675	0.72	0.87	0.735	0.87	0.525	0.57	0.735	0.54	0.495	0.27	0.6	0.42	0.39	0.57	0.3	0.495	0.795	0.69	0.765	0.78	0.78	1.11	0.78	0.54	1.14	0.855	0.615	0.405	0.465	0.825	1.095	0.585	0
	-0.346667	0.855	0.36	1.14	0.975	0	0.705	0.69	0.66	0.885	0.645	0.93	0.465	0.66	0.735	0.54	0.51	0.27	0.6	0.525	0.405	0.555	0.27	0.555	0.81	0.66	0.735	0.72	0.675	1.08	0.705	0.585	1.185	0.885	0.54	0.36	0.495	1.035	1.02	0.585	0
	-0.34	0.93	0.375	0.945	1.035	0	0.705	0.675	0.69	0.885	0.57	0.93	0.465	0.81	0.75	0.495	0.495	0.27	0.585	0.42	0.39	0.54	0.21	0.615	0.855	0.63	0.705	0.66	0.615	1.065	0.63	0.6	1.155	0.87	0.525	0.345	0.48	1.095	0.945	0.615	0.06
	-0.333333	1.035	0.465	0.72	1.14	0.075	0.675	0.66	0.765	0.9	0.465	0.93	0.51	0.885	0.765	0.495	0.495	0.3	0.63	0.42	0.42	0.615	0.225	0.57	0.93	0.63	0.615	0.555	0.585	1.035	0.6	0.63	1.08	0.885	0.555	0.375	0.51	1.11	0.96	0.57	0
	-0.326667	1.065	0.51	0.63	1.215	0.075	0.63	0.63	0.87	0.915	0.42	0.9	0.54	0.945	0.735	0.495	0.12	0.315	0.57	0.465	0.435	0.675	0.255	0.57	0.93	0.6	0.495	0.465	0.585	0.975	0.6	0.645	1.02	0.93	0.6	0.3	0.495	1.125	0.84	0.54	0.06
	-0.32	1.065	0.6	0.705	1.26	0.075	0.57	0.555	0.945	0.915	0.435	0.885	0.57	0.93	0.69	0.495	0.525	0.285	0.54	0.54	0.345	0.69	0.27	0.585	0.87	0.69	0.39	0.465	0.66	0.915	0.735	0.69	0.84	0.9	0.585	0.165	0.525	1.065	0.84	0.495	0.06
	-0.313333	1.02	0.66	0.915	1.245	0.09	0.525	0.525	0.975	0.885	0.495	0.885	0.555	0.93	0.63	0.54	0.93	0.3	0.48	0.495	0.375	0.72	0.225	0.66	0.93	0.765	0.345	0.495	0.705	0.855	0.69	0.72	0.84	0.765	0.585	0.135	0.525	1.05	0.825	0.45	0.09
	-0.306667	0.93	0.66	1.14	1.17	0.09	0.45	0.495	1.005	0.81	0.6	0.84	0.54	0.93	0.615	0.555	0.525	0.36	0.405	0.57	0.465	0.78	0.225	0.585	0.96	0.735	0.36	0.57	0.735	0.825	0.75	0.75	0.885	0.63	0.57	0.21	0.57	0.99	0.72	0.42	0.09
	-0.3	0.81	0.66	1.275	1.02	0.075	0.435	0.42	1.035	0.75	0.675	0.765	0.54	0.915	0.585	0.57	0.585	0.345	0.435	0.555	0.48	0.915	0.24	0.6	0.93	0.765	0.42	0.66	0.72	0.84	0.69	0.72	0.87	0.54	0.585	0.21	0.57	0.885	0.69	0.375	0.075
	-0.293333	0.705	0.66	1.275	0.855	0.09	0.495	0.405	1.035	0.66	0.69	0.675	0.51	0.87	0.555	0.54	0.645	0.375	0.48	0.555	0.51	0.885	0.225	0.57	0.9	0.69	0.51	0.69	0.735	0.885	0.615	0.69	0.915	0.495	0.615	0.21	0.615	0.75	0.645	0.33	0.09
	-0.286667	0.555	0.66	1.29	0.705	0.105	0.585	0.405	1.005	0.6	0.72	0.63	0.51	0.825	0.615	0.48	0.675	0.36	0.45	0.63	0.51	1.005	0.21	0.45	0.855	0.63	0.615	0.72	0.705	0.945	0.555	0.66	0.96	0.51	0.645	0.075	0.615	0.645	0.615	0.36	0.075
	-0.28	0.48	0.6	1.26	0.63	0.15	0.675	0.48	0.93	0.54	0.705	0.645	0.555	0.825	0.705	0.435	0.69	0.405	0.39	0.63	0.525	1.005	0.24	0.39	0.75	0.615	0.66	0.705	0.705	1.005	0.54	0.555	0.945	0.495	0.675	0.06	0.57	0.63	0.6	0.39	0.09
	-0.273333	0.48	0.51	1.185	0.69	0.195	0.72	0.54	0.87	0.495	0.72	0.705	0.555	0.765	0.795	0.39	0.75	0.42	0.525	0.57	0.615	1.05	0.255	0.405	0.675	0.57	0.735	0.705	0.72	1.005	0.525	0.465	0.885	0.495	0.675	0.15	0.48	0.78	0.585	0.45	0.09
	-0.266667	0.555	0.405	1.08	0.825	0.21	0.72	0.615	0.735	0.495	0.735	0.795	0.585	0.675	0.825	0.39	0.675	0.42	0.51	0.555	0.615	1.05	0.255	0.405	0.675	0.465	0.795	0.675	0.705	0.96	0.495	0.45	0.81	0.495	0.6	0.27	0.465	1.005	0.48	0.45	0.06
	-0.26	0.69	0.375	1.005	0.975	0.24	0.72	0.63	0.615	0.495	0.735	0.84	0.645	0.63	0.795	0.435	0.765	0.435	0.45	0.48	0.57	1.035	0.27	0.405	0.75	0.495	0.795	0.66	0.69	0.93	0.51	0.435	0.84	0.495	0.54	0.27	0.42	1.14	0.405	0.435	0.09
	-0.253333	0.81	0.405	0.915	1.05	0.3	0.735	0.645	0.6	0.525	0.735	0.9	0.675	0.63	0.795	0.465	0.81	0.42	0.45	0.42	0.63	0.93	0.315	0.435	0.765	0.585	0.81	0.69	0.615	0.945	0.54	0.54	0.915	0.48	0.555	0.225	0.39	1.155	0.345	0.45	0.075
	-0.246667	0.9	0.495	0.885	1.035	0.375	0.75	0.63	0.645	0.585	0.735	0.975	0.675	0.645	0.78	0.45	0.825	0.405	0.435	0.375	0.645	0.885	0.27	0.525	0.705	0.585	0.78	0.72	0.54	0.87	0.495	0.645	0.915	0.495	0.48	0.24	0.36	1.14	0.33	0.45	0.075
	-0.24	0.915	0.645	0.93	1.08	0.39	0.78	0.615	0.765	0.615	0.66	0.975	0.66	0.675	0.78	0.45	0.765	0.315	0.465	0.405	0.615	0.78	0.3	0.57	0.705	0.63	0.81	0.72	0.45	0.81	0.435	0.66	0.84	0.465	0.405	0.255	0.405	1.125	0.345	0.435	0.105
	-0.233333	0.9	0.735	0.99	1.035	0.39	0.75	0.645	0.855	0.615	0.585	1.005	0.585	0.765	0.78	0.435	0.72	0.3	0.45	0.405	0.525	0.705	0.345	0.57	0.705	0.72	0.795	0.735	0.36	0.72	0.345	0.75	0.72	0.495	0.405	0.285	0.465	1.08	0.33	0.42	0.105
	-0.226667	0.885	0.84	1.095	1.005	0.465	0.735	0.66	0.915	0.585	0.555	0.96	0.495	0.81	0.78	0.435	0.63	0.315	0.465	0.33	0.45	0.795	0.345	0.63	0.705	0.69	0.825	0.675	0.375	0.6	0.285	0.75	0.63	0.495	0.39	0.255	0.63	0.96	0.33	0.39	0.12
	-0.22	0.87	0.825	1.2	0.99	0.57	0.705	0.705	0.915	0.555	0.51	0.915	0.42	0.81	0.72	0.435	0.555	0.285	0.51	0.42	0.405	0.825	0.405	0.585	0.735	0.72	0.705	0.585	0.405	0.465	0.285	0.735	0.51	0.585	0.48	0.315	0.675	0.93	0.33	0.405	0.18
	-0.213333	0.87	0.855	1.245	0.99	0.63	0.63	0.705	0.945	0.54	0.48	0.885	0.33	0.72	0.66	0.405	0.57	0.345	0.48	0.405	0.435	0.855	0.45	0.6	0.63	0.765	0.705	0.51	0.45	0.39	0.285	0.81	0.48	0.585	0.585	0.315	0.69	0.915	0.345	0.405	0.195
	-0.206667	0.81	0.93	1.29	0.96	0.645	0.54	0.72	0.945	0.54	0.42	0.84	0.3	0.705	0.6	0.45	0.615	0.315	0.51	0.375	0.33	0.87	0.345	0.585	0.63	0.81	0.66	0.45	0.465	0.48	0.33	0.795	0.525	0.57	0.57	0.42	0.72	0.84	0.42	0.42	0.225
	-0.2	0.75	0.975	1.215	0.93	0.645	0.54	0.69	0.945	0.555	0.42	0.735	0.3	0.645	0.48	0.48	0.705	0.315	0.525	0.465	0.42	0.915	0.27	0.69	0.525	0.81	0.63	0.45	0.54	0.645	0.375	0.765	0.54	0.51	0.585	0.465	0.78	0.765	0.495	0.435	0.21
	-0.193333	0.69	0.93	1.035	0.885	0.615	0.48	0.615	0.87	0.57	0.48	0.645	0.36	0.63	0.39	0.51	0.84	0.33	0.525	0.39	0.405	0.915	0.225	0.69	0.54	0.855	0.57	0.495	0.6	0.765	0.39	0.75	0.51	0.42	0.63	0.435	0.81	0.72	0.555	0.465	0.21
	-0.186667	0.66	0.915	0.825	0.915	0.54	0.42	0.555	0.81	0.585	0.51	0.57	0.36	0.675	0.36	0.51	0.735	0.315	0.495	0.405	0.375	0.84	0.225	0.645	0.525	0.855	0.57	0.54	0.645	0.855	0.435	0.705	0.54	0.345	0.645	0.39	0.87	0.78	0.57	0.48	0.21
	-0.18	0.63	0.84	0.645	0.84	0.48	0.405	0.51	0.78	0.555	0.51	0.585	0.39	0.69	0.42	0.525	0.705	0.345	0.465	0.465	0.39	0.75	0.225	0.705	0.525	0.855	0.6	0.63	0.66	0.915	0.45	0.705	0.525	0.345	0.66	0.45	0.885	0.885	0.615	0.435	0.18
	-0.173333	0.57	0.78	0.48	0.72	0.405	0.42	0.51	0.735	0.54	0.525	0.66	0.405	0.66	0.57	0.51	0.675	0.345	0.405	0.45	0.36	0.63	0.225	0.72	0.615	0.81	0.675	0.645	0.66	0.945	0.435	0.735	0.495	0.33	0.69	0.465	0.885	1.02	0.6	0.405	0.165
	-0.166667	0.615	0.72	0.555	0.705	0.39	0.51	0.495	0.69	0.525	0.525	0.75	0.435	0.585	0.63	0.465	0.525	0.3	0.405	0.465	0.375	0.54	0.255	0.54	0.555	0.78	0.765	0.69	0.69	0.93	0.48	0.69	0.48	0.27	0.75	0.465	0.87	1.035	0.615	0.315	0.165
	-0.16	0.6	0.645	0.675	0.63	0.39	0.6	0.51	0.645	0.435	0.48	0.81	0.465	0.51	0.66	0.45	0.69	0.33	0.315	0.495	0.345	0.645	0.225	0.42	0.57	0.66	0.75	0.675	0.705	0.915	0.57	0.57	0.39	0.225	0.78	0.42	0.825	1.065	0.585	0.255	0.165
	-0.153333	0.6	0.6	0.75	0.525	0.39	0.63	0.525	0.6	0.375	0.465	0.855	0.465	0.465	0.69	0.39	0.6	0.345	0.24	0.465	0.285	0.78	0.225	0.525	0.585	0.675	0.765	0.66	0.75	0.9	0.585	0.48	0.435	0.285	0.81	0.39	0.78	1.095	0.555	0.27	0.15
	-0.146667	0.555	0.585	0.84	0.48	0.48	0.675	0.525	0.63	0.33	0.51	0.84	0.495	0.405	0.69	0.36	0.645	0.36	0.285	0.51	0.42	0.75	0.225	0.585	0.615	0.555	0.705	0.69	0.75	0.855	0.585	0.435	0.39	0.375	0.84	0.375	0.69	1.005	0.51	0.285	0.135
	-0.14	0.54	0.675	0.9	0.435	0.6	0.675	0.525	0.75	0.285	0.525	0.855	0.525	0.345	0.645	0.3	0.705	0.345	0.255	0.54	0.36	0.825	0.24	0.585	0.63	0.54	0.675	0.75	0.705	0.795	0.63	0.435	0.255	0.39	0.87	0.36	0.585	0.945	0.51	0.33	0.12
	-0.133333	0.585	0.78	0.9	0.48	0.705	0.69	0.555	0.855	0.315	0.555	0.78	0.525	0.33	0.66	0.3	0.705	0.315	0.27	0.525	0.315	0.855	0.255	0.585	0.63	0.645	0.645	0.735	0.6	0.75	0.69	0.495	0.36	0.39	0.75	0.345	0.48	0.75	0.495	0.405	0.105
	-0.126667	0.57	0.81	0.84	0.465	0.78	0.69	0.57	0.87	0.36	0.57	0.75	0.54	0.39	0.705	0.33	0.765	0.33	0.3	0.57	0.36	0.945	0.24	0.57	0.675	0.735	0.645	0.705	0.495	0.66	0.675	0.585	0.495	0.345	0.66	0.42	0.465	0.615	0.555	0.435	0.105
	-0.12	0.525	0.81	0.885	0.42	0.765	0.66	0.585	0.915	0.435	0.54	0.78	0.555	0.465	0.735	0.375	0.63	0.345	0.24	0.495	0.315	0.945	0.24	0.6	0.705	0.66	0.705	0.645	0.42	0.555	0.66	0.6	0.765	0.33	0.63	0.39	0.57	0.54	0.63	0.435	0.105
	-0.113333	0.48	0.78	0.795	0.405	0.735	0.645	0.66	0.945	0.465	0.525	0.75	0.57	0.495	0.75	0.465	0.57	0.405	0.24	0.45	0.315	0.915	0.27	0.585	0.705	0.675	0.675	0.57	0.42	0.57	0.63	0.6	0.06	0.36	0.6	0.39	0.69	0.48	0.675	0.465	0.12
	-0.106667	0.435	0.735	0.765	0.39	0.705	0.63	0.675	0.915	0.45	0.435	0.69	0.615	0.51	0.735	0.54	0.57	0.36	0.24	0.45	0.225	1.005	0.24	0.555	0.765	0.705	0.57	0.495	0.48	0.63	0.54	0.54	0.375	0.36	0.6	0.375	0.75	0.57	0.735	0.51	0.135
	-0.1	0.39	0.705	0.75	0.33	0.66	0.585	0.66	0.87	0.45	0.39	0.63	0.63	0.51	0.75	0.57	0.435	0.375	0.255	0.435	0.21	0.945	0.24	0.51	0.78	0.78	0.525	0.435	0.495	0.63	0.48	0.63	0.54	0.42	0.615	0.375	0.765	0.765	0.765	0.495	0.135
	-0.093333	0.345	0.66	0.705	0.24	0.615	0.495	0.675	0.855	0.45	0.315	0.6	0.615	0.555	0.735	0.63	0.45	0.375	0.21	0.45	0.285	0.96	0.3	0.48	0.675	0.72	0.495	0.42	0.57	0.69	0.48	0.69	0.63	0.435	0.63	0.315	0.75	0.9	0.81	0.39	0.15
	-0.086667	0.315	0.555	0.69	0.18	0.615	0.375	0.645	0.795	0.45	0.255	0.585	0.585	0.57	0.645	0.63	0.39	0.375	0.255	0.435	0.27	0.96	0.285	0.54	0.585	0.705	0.345	0.495	0.645	0.78	0.435	0.57	0.63	0.465	0.66	0.33	0.735	1.005	0.855	0.45	0.165
	-0.08	0.27	0.465	0.69	0.18	0.555	0.3	0.6	0.735	0.525	0.225	0.6	0.51	0.555	0.6	0.63	0.33	0.3	0.255	0.36	0.285	0.87	0.27	0.645	0.525	0.66	0.255	0.57	0.615	0.825	0.42	0.51	0.72	0.51	0.63	0.36	0.75	1.035	0.84	0.555	0.165
	-0.073333	0.18	0.36	0.66	0.18	0.51	0.27	0.54	0.645	0.54	0.225	0.615	0.495	0.57	0.57	0.63	0.51	0.255	0.225	0.42	0.285	0.765	0.345	0.66	0.495	0.57	0.27	0.6	0.6	0.765	0.465	0.615	0.78	0.51	0.75	0.33	0.765	1.02	0.825	0.6	0.21
	-0.066667	0.195	0.285	0.69	0.225	0.435	0.255	0.45	0.54	0.57	0.255	0.63	0.465	0.585	0.555	0.645	0.375	0.24	0.255	0.45	0.255	0.69	0.315	0.585	0.51	0.525	0.3	0.615	0.63	0.735	0.465	0.51	0.855	0.54	0.81	0.3	0.735	1.005	0.75	0.555	0.21
	-0.06	0.285	0.27	0.705	0.285	0.45	0.255	0.42	0.51	0.615	0.255	0.615	0.495	0.63	0.555	0.645	0.33	0.24	0.3	0.435	0.27	0.66	0.285	0.525	0.48	0.525	0.465	0.645	0.57	0.705	0.45	0.45	0.855	0.51	0.81	0.27	0.66	0.96	0.315	0.555	0.24
	-0.053333	0.405	0.33	0.705	0.3	0.495	0.21	0.375	0.54	0.615	0.21	0.615	0.495	0.66	0.54	0.69	0.315	0.195	0.27	0.405	0.24	0.78	0.285	0.51	0.51	0.51	0.585	0.69	0.51	0.69	0.48	0.45	0.78	0.435	0.78	0.255	0.57	0.915	0.63	0.525	0.225
	-0.046667	0.54	0.45	0.78	0.33	0.54	0.18	0.405	0.63	0.615	0.195	0.615	0.51	0.675	0.57	0.705	0.36	0.195	0.27	0.435	0.24	0.825	0.3	0.45	0.495	0.495	0.6	0.75	0.495	0.675	0.45	0.435	0.87	0.39	0.705	0.3	0.48	0.84	0.825	0.435	0.24
	-0.04	0.585	0.51	0.81	0.345	0.66	0.135	0.465	0.75	0.615	0.18	0.585	0.45	0.645	0.63	0.705	0.39	0.24	0.27	0.435	0.225	0.87	0.285	0.36	0.54	0.555	0.645	0.69	0.495	0.675	0.465	0.405	0.9	0.42	0.675	0.345	0.375	0.78	0.345	0.36	0.225
	-0.033333	0.615	0.54	0.78	0.315	0.705	0.075	0.525	0.825	0.585	0.18	0.525	0.42	0.6	0.675	0.69	0.465	0.195	0.345	0.48	0.255	0.93	0.24	0.345	0.54	0.615	0.615	0.69	0.48	0.675	0.39	0.315	0.885	0.405	0.69	0.255	0.405	0.735	0.405	0.285	0.195
	-0.026667	0.57	0.54	0.72	0.285	0.735	0.09	0.6	0.825	0.525	0.21	0.495	0.405	0.54	0.66	0.66	0.51	0.225	0.3	0.435	0.255	0.81	0.195	0.39	0.57	0.63	0.555	0.75	0.45	0.63	0.39	0.27	0.9	0.375	0.675	0.255	0.42	0.675	0.525	0.225	0.165
	-0.02	0.585	0.525	0.66	0.3	0.69	0.105	0.615	0.825	0.495	0.195	0.435	0.435	0.48	0.645	0.6	0.525	0.285	0.3	0.48	0.24	0.795	0.21	0.435	0.555	0.645	0.54	0.69	0.405	0.525	0.33	0.33	0.795	0.375	0.585	0.27	0.54	0.615	0.66	0.24	0.195
	-0.013333	0.645	0.54	0.57	0.375	0.66	0.135	0.615	0.78	0.42	0.18	0.39	0.42	0.48	0.615	0.525	0.525	0.24	0.3	0.51	0.165	0.735	0.21	0.435	0.57	0.645	0.57	0.66	0.375	0.45	0.285	0.315	0.735	0.345	0.48	0.255	0.585	0.555	0.735	0.33	0.24
	-0.006667	0.675	0.555	0.51	0.42	0.675	0.12	0.615	0.765	0.405	0.165	0.405	0.465	0.48	0.585	0.51	0.465	0.195	0.33	0.54	0.24	0.645	0.18	0.435	0.57	0.645	0.555	0.675	0.42	0.45	0.33	0.345	0.675	0.375	0.39	0.195	0.615	0.63	0.735	0.405	0.225
light_on	0	0.705	0.57	0.465	0.465	0.675	0.135	0.6	0.78	0.405	0.15	0.45	0.465	0.495	0.585	0.48	0.6	0.24	0.3	0.57	0.285	0.6	0.195	0.405	0.555	0.675	0.585	0.63	0.42	0.36	0.33	0.405	0.615	0.435	0.39	0.255	0.615	0.765	0.72	0.39	0.24
	0.006667	0.69	0.555	0.45	0.525	0.705	0.12	0.57	0.795	0.375	0.12	0.45	0.465	0.525	0.555	0.495	0.615	0.24	0.345	0.57	0.285	0.54	0.165	0.435	0.555	0.66	0.57	0.555	0.36	0.345	0.315	0.315	0.675	0.405	0.405	0.255	0.615	0.9	0.63	0.33	0.225
	0.013333	0.615	0.525	0.51	0.555	0.69	0.135	0.585	0.765	0.375	0.09	0.405	0.465	0.585	0.525	0.51	0.57	0.225	0.36	0.57	0.255	0.555	0.15	0.405	0.465	0.66	0.6	0.465	0.285	0.465	0.285	0.27	0.675	0.39	0.465	0.165	0.63	0.96	0.555	0.3	0.24
	0.02	0.555	0.51	0.57	0.63	0.705	0.12	0.6	0.765	0.405	0.09	0.405	0.495	0.63	0.51	0.555	0.615	0.255	0.255	0.525	0.24	0.645	0.15	0.375	0.495	0.675	0.6	0.405	0.24	0.48	0.255	0.255	0.645	0.405	0.51	0	0.645	0.99	0.525	0.33	0.27
	0.026667	0.51	0.465	0.585	0.6	0.69	0.105	0.57	0.72	0.375	0.06	0.435	0.48	0.585	0.525	0.54	0.645	0.24	0.225	0.42	0.27	0.615	0.09	0.405	0.48	0.705	0.54	0.345	0.21	0.495	0.195	0.18	0.63	0.39	0.525	0	0.6	0.945	0.45	0.27	0.27
	0.033333	0.465	0.405	0.57	0.585	0.615	0.075	0.45	0.645	0.36	0	0.405	0.42	0.465	0.435	0.495	0.435	0.195	0.285	0.405	0.225	0.555	0.06	0.375	0.405	0.66	0.48	0.345	0.195	0.525	0.12	0.105	0.645	0.36	0.54	0	0.525	0.87	0.39	0.15	0.195
	0.04	0.405	0.315	0.495	0.54	0.585	0.075	0.48	0.585	0.3	0	0.345	0.345	0.33	0.39	0.435	0.375	0.165	0.195	0.33	0.225	0.57	0.09	0.345	0.33	0.615	0.48	0.435	0.195	0.51	0.105	0.09	0.63	0.33	0.48	0	0.495	0.765	0.345	0.12	0.15
	0.046667	0.375	0.225	0.45	0.495	0.57	0.09	0.525	0.51	0.27	0	0.345	0.285	0.24	0.345	0.375	0.345	0.165	0.105	0.27	0.135	0.57	0	0.285	0.375	0.525	0.465	0.465	0.21	0.39	0.09	0.09	0.585	0.375	0.375	0	0.48	0.66	0.255	0	0.12
	0.053333	0.405	0.15	0.42	0.42	0.495	0.105	0.42	0.495	0.24	0	0.33	0.21	0.195	0.3	0.3	0.39	0.195	0.105	0.225	0.105	0.51	0	0.27	0.36	0.495	0.39	0.36	0.225	0.33	0.06	0	0.6	0.42	0.39	0	0.405	0.57	0.165	0	0.075
	0.06	0.375	0.09	0.495	0.33	0.39	0.09	0.345	0.48	0.18	0	0.3	0.15	0.165	0.27	0.225	0.405	0.15	0.105	0.195	0.12	0.495	0	0.255	0.33	0.405	0.39	0.285	0.24	0.255	0	0	0.48	0.405	0.42	0	0.375	0.495	0.09	0	0.075
	0.066667	0.33	0.06	0.42	0.27	0.345	0.06	0.315	0.465	0.135	0	0.285	0.15	0.135	0.255	0.195	0.285	0.09	0.06	0.195	0.135	0.54	0	0.195	0.285	0.36	0.375	0.24	0.18	0.24	0	0	0.45	0.345	0.405	0	0.345	0.465	0.06	0	0
	0.073333	0.3	0	0.3	0.225	0.3	0	0.285	0.48	0.12	0	0.285	0.15	0.105	0.3	0.195	0.27	0.12	0	0.15	0.09	0.51	0	0.18	0.285	0.33	0.285	0.18	0.12	0.24	0	0	0.51	0.27	0.405	0	0.3	0.435	0	0	0
	0.08	0.21	0	0.285	0.195	0.27	0	0.24	0.42	0.105	0	0.315	0.12	0.075	0.33	0.165	0.27	0.12	0	0.09	0.06	0.48	0	0.105	0.27	0.27	0.24	0.135	0.105	0.195	0	0	0.45	0.21	0.405	0	0.255	0.405	0	0	0
	0.086667	0.165	0	0.255	0.15	0.225	0	0.165	0.42	0.105	0	0.285	0	0	0.3	0.15	0.255	0.09	0	0.105	0.105	0.48	0	0	0.195	0.255	0.21	0.075	0.075	0.165	0	0	0.375	0.21	0.39	0	0.21	0.375	0	0	0
	0.093333	0.165	0	0.255	0.075	0.165	0	0.12	0.39	0.09	0	0.195	0	0	0.225	0.12	0.24	0.09	0	0.105	0.06	0.435	0	0.075	0.15	0.21	0.195	0	0	0.15	0	0	0.345	0.15	0.39	0	0.15	0.315	0	0	0
	0.1	0.135	0	0.135	0	0.12	0	0.105	0.345	0.075	0	0.165	0	0.06	0.165	0.105	0.225	0.09	0	0.09	0	0.39	0	0	0.075	0.135	0.18	0	0	0.12	0	0	0.285	0	0.33	0	0.12	0.24	0	0	0
	0.106667	0.075	0	0.18	0	0.075	0	0.105	0.27	0.06	0	0.15	0	0.06	0.135	0.075	0.24	0.075	0	0.075	0	0.27	0	0	0.09	0.15	0.135	0	0	0.12	0	0	0.255	0	0.315	0	0.075	0.225	0	0	0
	0.113333	0	0	0.285	0	0	0	0.105	0.21	0	0	0.12	0	0	0.135	0.075	0.21	0.06	0	0.135	0	0.225	0	0	0.075	0.12	0.075	0	0	0.09	0	0	0.24	0.06	0.33	0	0.06	0.195	0	0	0
	0.12	0	0	0.09	0	0	0	0.09	0.195	0	0	0.09	0	0	0.135	0	0.165	0	0	0.09	0	0.195	0	0	0.105	0.12	0	0	0	0.075	0	0	0.195	0	0.33	0	0	0.18	0	0	0
	0.126667	0	0	0	0	0	0	0.075	0.15	0	0	0.075	0	0	0.105	0	0.105	0	0	0.075	0	0.135	0	0	0	0.075	0	0	0	0.06	0	0	0.165	0	0.345	0	0	0.135	0	0	0
	0.133333	0	0	0	0	0	0	0.075	0.105	0	0	0.06	0	0	0.105	0	0.09	0	0	0	0	0.105	0	0	0	0	0	0	0	0	0	0	0.15	0	0.315	0	0	0.09	0	0	0
	0.14	0	0	0	0	0	0	0.06	0.075	0	0	0	0	0	0.105	0	0.135	0	0	0	0	0.06	0	0	0.06	0	0	0	0	0	0	0	0.15	0	0.225	0	0	0	0	0	0
	0.146667	0	0	0	0	0	0	0	0.06	0	0	0	0	0	0.09	0	0.21	0	0	0	0	0	0	0	0	0.075	0	0	0	0	0	0	0.15	0	0.135	0	0	0	0	0	0
	0.153333	0	0	0	0	0	0	0	0	0	0	0	0	0	0.075	0	0	0	0	0	0	0	0	0	0	0	0	0	0	0	0	0	0.18	0	0.18	0	0	0	0	0	0
	0.16	0	0	0	0	0	0	0	0	0	0	0	0	0	0.075	0	0	0	0	0	0	0	0	0	0	0	0	0	0	0	0	0	0.15	0	0.105	0	0	0	0	0	0
	0.166667	0	0	0	0	0	0	0	0	0	0	0	0	0	0.06	0	0.06	0	0	0	0	0	0	0	0	0	0	0	0	0	0	0	0.12	0	0	0	0	0	0	0	0
	0.173333	0	0	0	0	0	0	0	0	0	0	0	0	0	0.06	0	0	0	0	0	0	0	0	0	0	0	0	0	0	0	0	0	0.09	0	0.06	0	0	0	0	0	0
	0.18	0	0	0	0	0	0	0	0	0	0	0	0	0	0	0	0	0	0	0	0	0	0	0	0	0	0	0	0	0	0	0	0	0	0	0	0	0	0	0	0
	0.186667	0	0	0	0	0	0	0	0	0	0	0	0	0	0	0	0	0	0	0	0	0	0	0	0	0	0	0	0	0	0	0	0.075	0	0	0	0	0	0	0	0
	0.193333	0	0	0	0	0	0	0	0	0.06	0	0	0	0	0.06	0	0	0	0	0	0	0	0	0	0	0	0	0	0	0	0	0	0.06	0	0	0	0	0	0	0	0
	0.2	0	0	0	0	0	0	0	0	0	0	0	0	0	0	0	0	0	0	0	0	0	0	0	0	0	0	0	0	0	0	0	0.105	0	0	0	0	0	0	0	0
	0.206667	0	0	0	0	0	0	0	0	0	0	0	0	0	0	0	0	0	0	0	0	0	0	0	0	0	0	0	0	0	0	0	0.06	0	0	0	0	0	0	0	0
	0.213333	0	0	0	0	0	0	0	0	0	0	0	0	0	0	0	0	0	0	0	0	0	0	0	0	0	0	0	0	0	0	0	0	0	0	0	0	0.075	0	0	0
	0.22	0	0	0	0	0	0	0	0	0	0	0	0	0	0	0	0	0	0	0	0	0	0	0	0	0	0	0	0	0	0	0	0	0	0	0	0	0.09	0	0	0
	0.226667	0	0	0	0	0	0	0	0	0	0	0	0	0	0	0	0	0	0	0	0	0	0	0	0	0	0	0	0	0	0	0	0	0	0	0	0	0.09	0	0	0
	0.233333	0	0	0	0	0	0	0	0	0	0	0	0	0	0	0	0	0	0	0	0	0	0	0	0	0	0	0	0	0	0	0	0	0	0	0	0	0.105	0	0	0
	0.24	0	0	0	0	0	0	0	0	0	0	0	0	0	0	0	0	0	0	0	0	0	0	0	0	0	0	0	0	0	0	0	0	0	0	0	0	0.105	0	0	0
	0.246667	0	0	0	0	0	0	0	0	0	0	0	0	0	0	0	0	0	0	0	0	0	0	0	0	0	0	0	0	0	0	0	0	0	0	0	0	0.075	0	0	0
	0.253333	0	0	0	0	0	0	0	0	0	0	0	0	0	0	0	0	0	0	0	0	0	0	0	0	0	0	0	0	0	0	0	0	0	0	0	0	0	0	0	0
	0.26	0	0	0	0	0	0	0	0	0	0	0	0	0	0	0	0	0	0	0	0	0	0	0	0	0	0	0	0	0	0	0	0	0	0	0	0	0	0	0	0
	0.266667	0	0	0	0	0	0	0	0	0	0	0	0	0	0	0	0	0	0	0	0	0	0	0	0	0	0	0	0	0	0	0	0	0	0	0	0	0.06	0	0	0
	0.273333	0	0	0	0	0	0	0	0	0	0	0	0	0	0	0	0	0	0	0	0	0	0	0	0	0	0	0	0	0	0	0	0	0	0	0	0	0	0	0	0
	0.28	0	0	0	0	0	0	0	0	0	0	0	0	0	0	0	0	0	0	0	0	0	0	0	0	0	0	0	0	0	0	0	0	0	0	0	0	0	0	0	0
	0.286667	0	0	0	0	0	0	0	0	0	0	0	0	0	0	0	0	0	0	0	0	0	0	0	0	0	0	0	0	0	0	0	0	0	0	0	0	0	0	0	0
	0.293333	0	0	0	0	0	0	0	0	0	0	0	0	0	0	0	0	0	0	0	0	0	0	0	0	0	0	0	0	0	0	0	0	0	0	0	0	0	0	0	0
	0.3	0	0	0	0	0	0	0	0	0	0	0	0	0	0	0	0	0	0	0	0	0	0	0	0	0	0	0	0	0	0	0	0	0	0	0	0	0	0	0	0
	0.306667	0	0	0	0	0	0	0	0	0	0	0	0	0	0	0	0	0	0	0	0	0	0	0	0	0	0	0	0	0	0	0	0	0	0	0	0	0	0	0	0
	0.313333	0	0	0	0	0	0	0	0	0	0	0	0	0	0	0	0	0	0	0	0	0	0	0	0	0	0	0	0	0	0	0	0	0	0	0	0	0	0	0	0
	0.32	0	0	0	0	0	0	0	0	0	0	0	0	0	0	0	0	0	0	0	0	0	0	0	0	0	0	0	0	0	0	0	0	0	0	0	0	0	0	0	0
	0.326667	0	0	0	0	0	0	0	0	0	0	0	0	0	0	0	0	0	0	0	0	0	0	0	0	0	0	0	0	0	0	0	0	0	0	0	0	0	0	0	0
	0.333333	0	0	0	0	0	0	0	0	0	0	0	0	0	0	0	0	0	0	0	0	0	0	0	0	0	0	0	0	0	0	0	0	0	0	0	0	0	0	0	0
	0.34	0	0	0	0	0	0	0	0	0	0	0	0	0	0	0	0	0	0	0	0	0	0	0	0	0	0	0	0	0	0	0	0	0	0	0	0	0	0	0	0
	0.346667	0	0	0	0	0	0	0	0	0	0	0	0	0	0	0	0	0	0	0	0	0	0	0	0	0	0	0	0	0	0	0	0	0	0	0	0	0	0	0	0
	0.353333	0	0	0	0	0	0	0	0	0	0	0	0	0	0	0	0	0	0	0	0	0	0	0	0	0	0	0	0	0	0	0	0	0	0	0	0	0	0	0	0
	0.36	0	0	0	0	0	0	0	0	0	0	0	0	0	0	0	0	0	0	0	0	0	0	0	0	0	0	0	0	0	0	0	0	0	0	0	0	0	0	0	0
	0.366667	0	0	0	0	0	0	0	0	0	0	0	0	0	0	0	0	0	0	0	0	0	0	0	0	0	0	0	0	0	0	0	0	0	0	0	0	0	0	0	0
	0.373333	0	0	0	0	0	0	0	0	0	0	0	0	0	0	0	0	0	0	0	0	0	0	0	0	0	0	0	0	0	0	0	0	0	0	0	0	0	0	0	0
	0.38	0	0	0	0	0	0	0	0	0	0	0	0	0	0	0	0	0	0	0	0	0	0	0	0	0	0	0	0	0	0	0	0	0	0	0	0	0	0	0	0
	0.386667	0	0	0	0	0	0	0	0	0	0	0	0	0	0	0	0	0	0	0	0	0	0	0	0	0	0	0	0	0	0	0	0	0	0	0	0	0	0	0	0
	0.393333	0	0	0	0	0	0	0	0	0	0	0	0	0	0	0	0	0	0	0	0	0	0	0	0	0	0	0	0	0	0	0	0	0	0	0	0	0	0	0	0
	0.4	0	0	0	0	0	0	0	0	0	0	0	0	0	0	0	0	0	0	0	0	0	0	0	0	0	0	0	0	0	0	0	0	0	0	0	0	0	0	0	0
	0.406667	0	0	0	0	0	0	0	0	0	0	0	0	0	0	0	0	0	0	0	0	0	0	0	0	0	0	0	0	0	0	0	0	0	0	0	0	0	0	0	0
	0.413333	0	0	0	0	0	0	0	0	0	0	0	0	0	0	0	0	0	0	0	0	0	0	0	0	0	0	0	0	0	0	0	0	0	0	0	0	0	0	0	0
	0.42	0	0	0	0	0	0	0	0	0	0	0	0	0	0	0	0	0	0	0	0	0	0	0	0	0	0	0	0	0	0	0	0	0	0	0	0	0	0	0	0
	0.426667	0	0	0	0	0	0	0	0	0	0	0	0	0	0	0	0	0	0	0	0	0	0	0	0	0	0	0	0	0	0	0	0	0	0	0	0	0	0	0	0
	0.433333	0	0	0	0	0	0	0	0	0	0	0	0	0	0	0	0	0	0	0	0	0	0	0	0	0	0	0	0	0	0	0	0	0	0	0	0	0	0	0	0
	0.44	0	0	0	0	0	0	0	0	0	0	0	0	0	0	0	0	0	0	0	0	0	0	0	0	0	0	0	0	0	0	0	0	0	0	0	0	0	0	0	0
	0.446667	0	0	0	0	0	0	0	0	0	0	0	0	0	0	0	0	0	0	0	0	0	0	0	0	0	0	0	0	0	0	0	0	0	0	0	0	0	0	0	0
	0.453333	0	0	0	0	0	0	0	0	0	0	0	0	0	0	0	0	0	0	0	0	0	0	0	0	0	0	0	0	0	0	0	0	0	0	0	0	0	0	0	0
	0.46	0	0	0	0	0	0	0	0	0	0	0	0	0	0	0	0	0	0	0	0	0	0	0	0	0	0	0	0	0	0	0	0	0	0	0	0	0	0	0	0
	0.466667	0	0	0	0	0	0	0	0	0	0	0	0	0	0	0	0	0	0	0	0	0	0	0	0	0	0	0	0	0	0	0	0	0	0	0	0	0	0	0	0
	0.473333	0	0	0	0	0	0	0	0	0	0	0	0	0	0	0	0	0	0	0	0	0	0	0	0	0	0	0	0	0	0	0	0	0	0	0	0	0	0	0	0
	0.48	0	0	0	0	0	0	0	0	0	0	0	0	0	0	0	0	0	0	0	0	0	0	0	0	0	0	0	0	0	0	0	0	0	0	0	0	0	0	0	0
	0.486667	0	0	0	0	0	0	0	0	0	0	0	0	0	0	0	0	0	0	0	0	0	0	0	0	0	0	0	0	0	0	0	0	0	0	0	0	0	0	0	0
	0.493333	0	0	0	0	0	0	0	0	0	0	0	0	0	0	0	0	0	0	0	0	0	0	0	0	0	0	0	0	0	0	0	0	0	0	0	0	0	0	0	0
	0.5	0	0	0	0	0	0	0	0	0	0	0	0	0	0	0	0	0	0	0	0	0	0	0	0	0	0	0	0	0	0	0	0	0	0	0	0	0	0	0	0
	0.506667	0	0	0	0	0	0	0	0	0	0	0	0	0	0	0	0	0	0	0	0	0	0	0	0	0	0	0	0	0	0	0	0	0	0	0	0	0	0	0	0
	0.513333	0	0	0	0	0	0	0	0	0	0	0	0	0	0	0	0	0	0	0	0	0	0	0	0	0	0	0	0	0	0	0	0	0	0	0	0	0	0	0	0
	0.52	0	0	0	0	0	0	0	0	0	0	0	0	0	0	0	0	0	0	0	0	0	0	0	0	0	0	0	0	0	0	0	0	0	0	0	0	0	0	0	0
	0.526667	0	0	0	0	0	0	0	0	0	0	0	0	0	0	0	0	0	0	0	0	0	0	0	0	0	0	0	0	0	0	0	0	0	0	0	0	0	0	0	0
	0.533333	0	0	0	0	0	0	0	0	0	0	0	0	0	0	0	0	0	0	0	0	0	0	0	0	0	0	0	0	0	0	0	0	0	0	0	0	0	0	0	0
	0.54	0	0	0	0	0	0	0	0	0	0	0	0	0	0	0	0	0	0	0	0	0	0	0	0	0	0	0	0	0	0	0	0	0	0	0	0	0	0	0	0
	0.546667	0	0	0	0	0	0	0	0	0	0	0	0	0	0	0	0	0	0	0	0	0	0	0	0	0	0	0	0	0	0	0	0	0	0	0	0	0	0	0	0
	0.553333	0	0	0	0	0	0	0	0	0	0	0	0	0	0	0	0	0	0	0	0	0	0	0	0	0	0	0	0	0	0	0	0	0	0	0	0	0	0	0	0
	0.56	0	0	0	0	0	0	0	0	0	0	0	0	0	0	0	0	0	0	0	0	0	0	0	0	0	0	0	0	0	0	0	0	0	0	0	0	0	0	0	0
	0.566667	0	0	0	0	0	0	0	0	0	0	0	0	0	0	0	0	0	0	0	0	0	0	0	0	0	0	0	0	0	0	0	0	0	0	0	0	0	0	0	0
	0.573333	0	0	0	0	0	0	0	0	0	0	0	0	0	0	0	0	0	0	0	0	0	0	0	0	0	0	0	0	0	0	0	0	0	0	0	0	0	0	0	0
	0.58	0	0	0	0	0	0	0	0	0	0	0	0	0	0	0	0	0	0	0	0	0	0	0	0	0	0	0	0	0	0	0	0	0	0	0	0	0	0	0	0
	0.586667	0	0	0	0	0	0	0	0	0	0	0	0	0	0	0	0	0	0	0	0	0	0	0	0	0	0	0	0	0	0	0	0	0	0	0	0	0	0	0	0
	0.593333	0	0	0	0	0	0	0	0	0	0	0	0	0	0	0	0	0	0	0	0	0	0	0	0	0	0	0	0	0	0	0	0	0	0	0	0	0	0	0	0
	0.6	0	0	0	0	0	0	0	0	0	0	0	0	0	0	0	0	0	0	0	0	0	0	0	0	0	0	0	0	0	0	0	0	0	0	0	0	0	0	0	0
	0.606667	0	0	0	0	0	0	0	0	0	0	0	0	0	0	0	0	0	0	0	0	0	0	0	0	0	0	0	0	0	0	0	0	0	0	0	0	0	0	0	0
	0.613333	0	0	0	0	0	0	0	0	0	0	0	0	0	0	0	0	0	0	0	0	0	0	0	0	0	0	0	0	0	0	0	0	0	0	0	0	0	0	0	0
	0.62	0	0	0	0	0	0	0	0	0	0	0	0	0	0	0	0	0	0	0	0	0	0	0	0	0	0	0	0	0	0	0	0	0	0	0	0	0	0	0	0
	0.626667	0	0	0	0	0	0	0	0	0	0	0	0	0	0	0	0	0	0	0	0	0	0	0	0	0	0	0	0	0	0	0	0	0	0	0	0	0	0	0	0
	0.633333	0	0	0	0	0	0	0	0	0	0	0	0	0	0	0	0	0	0	0	0	0	0	0	0	0	0	0	0	0	0	0	0	0	0	0	0	0	0	0	0
	0.64	0	0	0	0	0	0	0	0	0	0	0	0	0	0	0	0	0	0	0	0	0	0	0	0	0	0	0	0	0	0	0	0	0	0	0	0	0	0	0	0
	0.646667	0	0	0	0	0	0	0	0	0	0	0	0	0	0	0	0	0	0	0	0	0	0	0	0	0	0	0	0	0	0	0	0	0	0	0	0	0	0	0	0
	0.653333	0	0	0	0	0	0	0	0	0	0	0	0	0	0	0	0	0	0	0	0	0	0	0	0	0	0	0	0	0	0	0	0	0	0	0	0	0	0	0	0
	0.66	0	0	0	0	0	0	0	0	0	0	0	0	0	0	0	0	0	0	0	0	0	0	0	0	0	0	0	0	0	0	0	0	0	0	0	0	0	0	0	0
	0.666667	0	0	0	0	0	0	0	0	0	0	0	0	0	0	0	0	0	0	0	0	0	0	0	0	0	0	0	0	0	0	0	0	0	0	0	0	0	0	0	0
	0.673333	0	0	0	0	0	0	0	0	0	0	0	0	0	0	0	0	0	0	0	0	0	0	0	0	0	0	0	0	0	0	0	0	0	0	0	0	0	0	0	0
	0.68	0	0	0	0	0	0	0	0	0	0	0	0	0	0	0	0	0	0	0	0	0	0	0	0	0	0	0	0	0	0	0	0	0	0	0	0	0	0	0	0
	0.686667	0	0	0	0	0	0	0	0	0	0	0	0	0	0	0	0	0	0	0	0	0	0	0	0	0	0	0	0	0	0	0	0	0	0	0	0	0	0	0	0
	0.693333	0	0	0	0	0	0	0	0	0	0	0	0	0	0	0	0	0	0	0	0	0	0	0	0	0	0	0	0	0	0	0	0	0	0	0	0	0	0	0	0
	0.7	0	0	0	0	0	0	0	0	0	0	0	0	0	0	0	0	0	0	0	0	0	0	0	0	0	0	0	0	0	0	0	0	0	0	0	0	0	0	0	0
	0.706667	0	0	0	0	0	0	0	0	0	0	0	0	0	0	0	0	0	0	0	0	0	0	0	0	0	0	0	0	0	0	0	0	0	0	0	0	0	0	0	0
	0.713333	0	0	0	0	0	0	0	0	0	0	0	0	0	0	0	0	0	0	0	0	0	0	0	0	0	0	0	0	0	0	0	0	0	0	0	0	0	0	0	0
	0.72	0	0	0	0	0	0	0	0	0	0	0	0	0	0	0	0	0	0	0	0	0	0	0	0	0	0	0	0	0	0	0	0	0	0	0	0	0	0	0	0
	0.726667	0	0	0	0	0	0	0	0	0	0	0	0	0	0	0	0	0	0	0	0	0	0	0	0	0	0	0	0	0	0	0	0	0	0	0	0	0	0	0	0
	0.733333	0	0	0	0	0	0	0	0	0	0	0	0	0	0	0	0	0	0	0	0	0	0	0	0	0	0	0	0	0	0	0	0	0	0	0	0	0	0	0	0
	0.74	0	0	0	0	0	0	0	0	0	0	0	0	0	0	0	0	0	0	0	0	0	0	0	0	0	0	0	0	0	0	0	0	0	0	0	0	0	0	0	0
	0.746667	0	0	0	0	0	0	0	0	0	0	0	0	0	0	0	0	0	0	0	0	0	0	0	0	0	0	0	0	0	0	0	0	0	0	0	0	0	0	0	0
	0.753333	0	0	0	0	0	0	0	0	0	0	0	0	0	0	0	0	0	0	0	0	0	0	0	0	0	0	0	0	0	0	0	0	0	0	0	0	0	0	0	0
	0.76	0	0	0	0	0	0	0	0	0	0	0	0	0	0	0	0	0	0	0	0	0	0	0	0	0	0	0	0	0	0	0	0	0	0	0	0	0	0	0	0
	0.766667	0	0	0	0	0	0	0	0	0	0	0	0	0	0	0	0	0	0	0	0	0	0	0	0	0	0	0	0	0	0	0	0	0	0	0	0	0	0	0	0
	0.773333	0	0	0	0	0	0	0	0	0	0	0	0	0	0	0	0	0	0	0	0	0	0	0	0	0	0	0	0	0	0	0	0	0	0	0	0	0	0	0	0
	0.78	0	0	0	0	0	0	0	0	0	0	0	0	0	0	0	0	0	0	0	0	0	0	0	0	0	0	0	0	0	0	0	0	0	0	0	0	0	0	0	0
	0.786667	0	0	0	0	0	0	0	0	0	0	0	0	0	0	0	0	0	0	0	0	0	0	0	0	0	0	0	0	0	0	0	0	0	0	0	0	0	0	0	0
	0.793333	0	0	0	0	0	0	0	0	0	0	0	0	0	0	0	0	0	0	0	0	0	0	0	0	0	0	0	0	0	0	0	0	0	0	0	0	0	0	0	0
	0.8	0	0	0	0	0	0	0	0	0	0	0	0	0	0	0	0	0	0	0	0	0	0	0	0	0	0	0	0	0	0	0	0	0	0	0	0	0	0	0	0
	0.806667	0	0	0	0	0	0	0	0	0	0	0	0	0	0	0	0	0	0	0	0	0	0	0	0	0	0	0	0	0	0	0	0	0	0	0	0	0	0	0	0
	0.813333	0	0	0	0	0	0	0	0	0	0	0	0	0	0	0	0	0	0	0	0	0	0	0	0	0	0	0	0	0	0	0	0	0	0	0	0	0	0	0	0
	0.82	0	0	0	0	0	0	0	0	0	0	0	0	0	0	0	0	0	0	0	0	0	0	0	0	0	0	0	0	0	0	0	0	0	0	0	0	0	0	0	0
	0.826667	0	0	0	0	0	0	0	0	0	0	0	0	0	0	0	0	0	0	0	0	0	0	0	0	0	0	0	0	0	0	0	0	0	0	0	0	0	0	0	0
	0.833333	0	0	0	0	0	0	0	0	0	0	0	0	0	0	0	0	0	0	0	0	0	0	0	0	0	0	0	0	0	0	0	0	0	0	0	0	0	0	0	0
	0.84	0	0	0	0	0	0	0	0	0	0	0	0	0	0	0	0	0	0	0	0	0	0	0	0	0	0	0	0	0	0	0	0	0	0	0	0	0	0	0	0
	0.846667	0	0	0	0	0	0	0	0	0	0	0	0	0	0	0	0	0	0	0	0	0	0	0	0	0	0	0	0	0	0	0	0	0	0	0	0	0	0	0	0
	0.853333	0	0	0	0	0	0	0	0	0	0	0	0	0	0	0	0	0	0	0	0	0	0	0	0	0	0	0	0	0	0	0	0	0	0	0	0	0	0	0	0
	0.86	0	0	0	0	0	0	0	0	0	0	0	0	0	0	0	0	0	0	0	0	0	0	0	0	0	0	0	0	0	0	0	0	0	0	0	0	0	0	0	0
	0.866667	0	0	0	0	0	0	0	0	0	0	0	0	0	0	0	0	0	0	0	0	0	0	0	0	0	0	0	0	0	0	0	0	0	0	0	0	0	0	0	0
	0.873333	0	0	0	0	0	0	0	0	0	0	0	0	0	0	0	0	0	0	0	0	0	0	0	0	0	0	0	0	0	0	0	0	0	0	0	0	0	0	0	0
	0.88	0	0	0	0	0	0	0	0	0	0	0	0	0	0	0	0	0	0	0	0	0	0	0	0	0	0	0	0	0	0	0	0	0	0	0	0	0	0	0	0
	0.886667	0	0	0	0	0	0	0	0	0	0	0	0	0	0	0	0	0	0	0	0	0	0	0	0	0	0	0	0	0	0	0	0	0	0	0	0	0	0	0	0
	0.893333	0	0	0	0	0	0	0	0	0	0	0	0	0	0	0	0	0	0	0	0	0	0	0	0	0	0	0	0	0	0	0	0	0	0	0	0	0	0	0	0
	0.9	0	0	0	0	0	0	0	0	0	0	0	0	0	0	0	0	0	0	0	0	0	0	0	0	0	0	0	0	0	0	0	0	0	0	0	0	0	0	0	0
	0.906667	0	0	0	0	0	0	0	0	0	0	0	0	0	0	0	0	0	0	0	0	0	0	0	0	0	0	0	0	0	0	0	0	0	0	0	0	0	0	0	0
	0.913333	0	0	0	0	0	0	0	0	0	0	0	0	0	0	0	0	0	0	0	0	0	0	0	0	0	0	0	0	0	0	0	0	0	0	0	0	0	0	0	0
	0.92	0	0	0	0	0	0	0	0	0	0	0	0	0	0	0	0	0	0	0	0	0	0	0	0	0	0	0	0	0	0	0	0	0	0	0	0	0	0	0	0
	0.926667	0	0	0	0	0	0	0	0	0	0	0	0	0	0	0	0	0	0	0	0	0	0	0	0	0	0	0	0	0	0	0	0	0	0	0	0	0	0	0	0
	0.933333	0	0	0	0	0	0	0	0	0	0	0	0	0	0	0	0	0	0	0	0	0	0	0	0	0	0	0	0	0	0	0	0	0	0	0	0	0	0	0	0
	0.94	0	0	0	0	0	0	0	0	0	0	0	0	0	0	0	0	0	0	0	0	0	0	0	0	0	0	0	0	0	0	0	0	0	0	0	0	0	0	0	0
	0.946667	0	0	0	0	0	0	0	0	0	0	0	0	0	0	0	0	0	0	0	0	0	0	0	0	0	0	0	0	0	0	0	0	0	0	0	0	0	0	0	0
	0.953333	0	0	0	0	0	0	0	0	0	0	0	0	0	0	0	0	0	0	0	0	0	0	0	0	0	0	0	0	0	0	0	0	0	0	0	0	0	0	0	0
	0.96	0	0	0	0	0	0	0	0	0	0	0	0	0	0	0	0	0	0	0	0	0	0	0	0	0	0	0	0	0	0	0	0	0	0	0	0	0	0	0	0
	0.966667	0	0	0	0	0	0	0	0	0	0	0	0	0	0	0	0	0	0	0	0	0	0	0	0	0	0	0	0	0	0	0	0	0	0	0	0	0	0	0	0
	0.973333	0	0	0	0	0	0	0	0	0	0	0	0	0	0	0	0	0	0	0	0	0	0	0	0	0	0	0	0	0	0	0	0	0	0	0	0	0	0	0	0
	0.98	0	0	0	0	0	0	0	0	0	0	0	0	0	0	0	0	0	0	0	0	0	0	0	0	0	0	0	0	0	0	0	0	0	0	0	0	0	0	0	0
	0.986667	0	0	0	0	0	0	0	0	0	0	0	0	0	0	0	0	0	0	0	0	0	0	0	0	0	0	0	0	0	0	0	0	0	0	0	0	0	0	0	0
	0.993333	0	0	0	0	0	0	0	0	0	0	0	0	0	0	0	0	0	0	0	0	0	0	0	0	0	0	0	0	0	0	0	0	0	0	0	0	0	0	0	0
after	1	0	0	0	0	0	0	0	0	0	0	0	0	0	0	0	0	0	0	0	0	0	0	0	0	0	0	0	0	0	0	0	0	0	0	0	0	0	0	0	0
	1.00667	0	0	0	0	0	0	0	0	0	0	0	0	0	0	0	0	0	0	0	0	0	0	0	0	0	0	0	0	0	0	0	0	0	0	0	0	0	0	0	0
	1.01333	0	0	0	0	0	0	0	0	0	0	0	0	0	0	0	0	0	0	0	0	0	0	0	0	0	0	0	0	0	0	0	0	0	0	0	0	0	0	0	0
	1.02	0	0	0	0	0	0	0	0	0	0	0	0	0	0	0	0	0	0	0	0	0	0	0	0	0	0	0	0	0	0	0	0	0	0	0	0	0	0	0	0
	1.02667	0	0	0	0	0	0	0	0	0	0	0	0	0	0	0	0	0	0	0	0	0	0	0	0	0	0	0	0	0	0	0	0	0	0	0	0	0	0	0	0
	1.03333	0	0	0	0	0	0	0	0	0	0	0	0	0	0	0	0	0	0	0	0	0	0	0	0	0	0	0	0	0	0	0	0	0	0	0	0	0	0	0	0
	1.04	0	0	0	0	0	0	0	0	0	0	0	0	0	0	0	0	0	0	0	0	0	0	0	0	0	0	0	0	0	0	0	0	0	0	0	0	0	0	0	0
	1.04667	0	0	0	0	0	0	0	0	0	0	0	0	0	0	0	0	0	0	0	0	0	0	0	0	0	0	0	0	0	0	0	0	0	0	0	0	0	0	0	0
	1.05333	0	0	0	0	0	0	0	0	0	0	0	0	0	0	0	0	0	0	0	0	0	0	0	0	0	0	0	0	0	0	0	0	0	0	0	0	0	0	0	0
	1.06	0	0	0	0	0	0	0	0	0	0	0	0	0	0	0	0	0	0	0	0.06	0	0	0	0	0	0	0	0	0	0	0	0	0	0	0	0	0	0	0	0
	1.06667	0	0	0	0	0	0	0	0	0	0	0	0	0	0	0	0.12	0	0	0	0	0	0	0	0	0	0	0	0	0	0	0	0	0	0	0	0	0	0	0	0
	1.07333	0	0	0	0	0	0	0	0	0	0	0	0	0	0	0	0.165	0	0	0.06	0.12	0	0	0	0	0	0	0	0	0	0	0	0	0	0	0	0	0	0	0	0
	1.08	0	0	0	0	0	0	0	0	0	0	0	0	0	0	0	0.165	0.075	0	0.09	0.18	0.09	0	0	0	0	0	0	0	0	0	0	0	0	0	0	0	0	0	0	0
	1.08667	0	0	0	0	0	0	0	0	0	0	0	0	0	0	0	0.195	0.06	0.06	0	0.195	0.075	0	0	0	0	0	0	0	0	0	0	0	0	0	0	0	0	0	0	0
	1.09333	0	0	0	0	0	0	0.09	0	0	0	0	0	0	0	0	0.27	0.06	0.09	0.09	0.15	0.09	0	0	0	0	0	0	0	0	0	0	0	0	0	0	0	0	0	0	0
	1.1	0	0	0	0	0	0	0.09	0	0.075	0	0	0	0	0.06	0.06	0.3	0.06	0.135	0.135	0.18	0.09	0	0	0	0	0	0	0	0	0	0	0	0	0	0	0	0	0	0	0
	1.10667	0	0	0.06	0	0	0	0.09	0.09	0.075	0	0.06	0	0	0.06	0.075	0.285	0.075	0.18	0.12	0.225	0.135	0	0	0	0	0	0.06	0	0.06	0	0	0.06	0	0	0	0	0	0	0	0
	1.11333	0	0	0.09	0	0	0	0.105	0.09	0.105	0	0.075	0	0	0	0.105	0.345	0.105	0.15	0.105	0.255	0.135	0	0	0	0	0.075	0.06	0	0.06	0	0	0.075	0	0.06	0	0	0	0	0	0
	1.12	0	0	0.105	0	0	0	0.105	0.12	0.105	0	0.09	0	0.06	0.075	0.135	0.345	0.165	0.225	0.165	0.24	0.165	0	0	0	0	0.075	0.06	0	0.075	0	0	0	0	0.075	0	0	0.06	0	0	0
	1.12667	0	0	0.135	0.075	0.075	0	0.12	0.135	0.12	0	0.12	0	0.075	0.06	0.165	0.39	0.18	0.21	0.165	0.225	0.18	0	0	0	0.06	0.06	0.075	0	0.09	0	0	0.105	0	0.15	0	0	0	0	0	0
	1.13333	0	0	0.165	0.135	0.165	0	0.135	0.135	0.12	0	0.12	0	0.105	0.09	0.195	0.36	0.21	0.225	0.18	0.255	0.18	0	0	0	0	0.06	0.06	0	0.09	0	0	0.075	0	0.105	0	0	0.06	0	0	0
	1.14	0.135	0	0.195	0.15	0.18	0	0.15	0.15	0.105	0	0.15	0	0.15	0.09	0.21	0.375	0.225	0.21	0.225	0.255	0.195	0	0	0	0.105	0.06	0.06	0.06	0.12	0	0	0.12	0	0.105	0	0	0.06	0	0	0
	1.14667	0.195	0.075	0.24	0.21	0.21	0	0.18	0.18	0.12	0	0.15	0	0.165	0.12	0.225	0.39	0.27	0.27	0.21	0.27	0.195	0	0	0.09	0.12	0.09	0	0.075	0.09	0	0	0.075	0	0.135	0	0	0.06	0	0	0
	1.15333	0.21	0.15	0.27	0.255	0.225	0	0.18	0.195	0.12	0	0.165	0	0.18	0.12	0.24	0.42	0.315	0.255	0.255	0.33	0.18	0	0.06	0.09	0.105	0.075	0.075	0.09	0.06	0.06	0	0.135	0	0.135	0.09	0	0	0	0	0
	1.16	0.3	0.18	0.255	0.285	0.3	0.06	0.195	0.21	0.165	0	0.18	0	0.195	0.105	0.21	0.465	0.36	0.27	0.27	0.405	0.165	0	0	0.15	0.075	0.105	0.075	0.105	0.06	0.06	0	0.15	0	0.15	0.09	0.06	0.075	0	0	0
	1.16667	0.345	0.225	0.255	0.3	0.345	0.075	0.24	0.21	0.18	0	0.165	0	0.21	0.135	0.225	0.45	0.375	0.285	0.255	0.36	0.18	0	0	0.12	0.105	0.12	0.075	0.135	0.075	0.06	0	0.165	0	0.165	0	0.075	0.09	0	0	0
	1.17333	0.375	0.24	0.3	0.33	0.42	0.09	0.24	0.225	0.195	0	0.165	0	0.255	0.135	0.225	0.51	0.375	0.3	0.24	0.33	0.15	0	0.105	0.18	0.12	0.135	0	0.12	0.075	0.09	0	0.18	0	0.195	0.09	0.075	0.09	0	0	0
	1.18	0.375	0.255	0.315	0.375	0.465	0.105	0.285	0.21	0.21	0	0.15	0.06	0.27	0.15	0.255	0.495	0.405	0.285	0.24	0.345	0.15	0.075	0.21	0.15	0.12	0.165	0.075	0.105	0.09	0.075	0	0.225	0	0.165	0	0.075	0.105	0	0	0
	1.18667	0.435	0.24	0.285	0.45	0.375	0.12	0.315	0.225	0.24	0.09	0.165	0.105	0.3	0.165	0.225	0.42	0.42	0.285	0.255	0.495	0.15	0	0.135	0.15	0.15	0.135	0.06	0.105	0.15	0.09	0	0.24	0.075	0.18	0	0.075	0.09	0	0	0
	1.19333	0.465	0.27	0.285	0.48	0.48	0.165	0.36	0.315	0.27	0.135	0.18	0.12	0.255	0.195	0.225	0.375	0.465	0.36	0.315	0.465	0.135	0	0.15	0.225	0.195	0.135	0.06	0.09	0.165	0.12	0	0.27	0.09	0.195	0.105	0.105	0.09	0	0	0
	1.2	0.48	0.315	0.315	0.57	0.615	0.18	0.42	0.39	0.255	0.18	0.195	0.135	0.27	0.225	0.225	0.36	0.465	0.435	0.285	0.315	0.15	0.06	0.21	0.255	0.18	0.135	0	0.075	0.195	0.12	0	0.285	0.075	0.195	0.105	0.105	0.12	0	0	0
	1.20667	0.495	0.345	0.36	0.6	0.57	0.195	0.45	0.435	0.225	0.18	0.225	0.135	0.27	0.24	0.21	0.39	0.36	0.42	0.33	0.315	0.15	0.075	0.18	0.285	0.21	0.165	0	0.12	0.225	0.075	0	0.285	0.06	0.225	0.135	0.09	0.105	0	0	0
	1.21333	0.555	0.36	0.39	0.675	0.51	0.195	0.465	0.42	0.21	0.18	0.24	0.165	0.285	0.27	0.225	0.36	0.33	0.435	0.315	0.345	0.15	0	0.15	0.3	0.285	0.165	0.075	0.15	0.24	0.075	0	0.345	0	0.255	0.135	0.09	0.15	0	0	0
	1.22	0.585	0.405	0.465	0.645	0.465	0.165	0.465	0.45	0.21	0.165	0.24	0.165	0.255	0.285	0.21	0.3	0.285	0.465	0.36	0.33	0.165	0.12	0.255	0.345	0.27	0.15	0.075	0.12	0.24	0	0	0.345	0	0.285	0.105	0.09	0.135	0	0	0
	1.22667	0.54	0.42	0.54	0.6	0.465	0.165	0.435	0.42	0.27	0.18	0.255	0.165	0.24	0.3	0.195	0.345	0.3	0.495	0.345	0.3	0.15	0.09	0.225	0.405	0.255	0.135	0.09	0.12	0.24	0.075	0	0.39	0	0.285	0.135	0.105	0.12	0	0	0
	1.23333	0.54	0.42	0.675	0.555	0.48	0.195	0.39	0.375	0.27	0.165	0.27	0.165	0.255	0.33	0.195	0.315	0.255	0.54	0.345	0.225	0.15	0.06	0.27	0.405	0.285	0.12	0.09	0.12	0.285	0.12	0	0.435	0.06	0.255	0.09	0.09	0.12	0	0	0
	1.24	0.525	0.435	0.495	0.495	0.525	0.195	0.39	0.315	0.27	0.18	0.3	0.21	0.24	0.345	0.195	0.33	0.3	0.495	0.42	0.3	0.165	0.075	0.24	0.45	0.315	0.12	0.09	0.105	0.255	0.105	0	0.45	0.09	0.315	0.135	0.075	0.105	0	0	0
	1.24667	0.51	0.48	0.51	0.45	0.63	0.21	0.36	0.285	0.255	0.225	0.315	0.225	0.225	0.36	0.21	0.375	0.36	0.51	0.375	0.3	0.21	0.075	0.24	0.495	0.39	0.12	0.105	0.09	0.18	0.105	0.06	0.45	0.075	0.36	0.15	0.09	0.09	0	0	0
	1.25333	0.495	0.495	0.645	0.465	0.72	0.24	0.33	0.285	0.27	0.27	0.33	0.225	0.21	0.345	0.225	0.33	0.27	0.465	0.405	0.285	0.24	0.075	0.285	0.54	0.33	0.135	0.09	0.105	0.15	0.09	0.09	0.465	0.075	0.405	0.15	0.06	0.06	0	0	0
	1.26	0.525	0.405	0.555	0.525	0.825	0.27	0.3	0.3	0.315	0.285	0.36	0.255	0.225	0.36	0.21	0.39	0.36	0.405	0.405	0.345	0.225	0.105	0.27	0.54	0.36	0.135	0.105	0.12	0.15	0.105	0.12	0.465	0.09	0.39	0.135	0.09	0	0	0	0
	1.26667	0.57	0.33	0.48	0.54	0.93	0.255	0.285	0.33	0.36	0.315	0.33	0.24	0.24	0.345	0.18	0.39	0.33	0.375	0.39	0.285	0.255	0.105	0.225	0.555	0.405	0.15	0.135	0.105	0.15	0.12	0.12	0.45	0.12	0.435	0.135	0.105	0	0	0.06	0.06
	1.27333	0.63	0.465	0.435	0.69	0.99	0.3	0.27	0.39	0.375	0.36	0.39	0.255	0.27	0.345	0.18	0.435	0.285	0.33	0.405	0.285	0.3	0.105	0.27	0.57	0.345	0.135	0.15	0.105	0.15	0.105	0.105	0.48	0.135	0.435	0.135	0.135	0	0	0.06	0
	1.28	0.705	0.51	0.435	0.915	1.065	0.345	0.24	0.405	0.42	0.375	0.435	0.24	0.27	0.345	0.195	0.465	0.375	0.39	0.3	0.3	0.345	0.15	0.255	0.51	0.375	0.165	0.195	0.135	0.135	0.12	0.15	0.315	0.135	0.435	0.09	0.135	0	0	0.09	0
	1.28667	0.75	0.435	0.51	0.78	1.02	0.345	0.24	0.375	0.465	0.375	0.465	0.255	0.255	0.33	0.21	0.45	0.3	0.36	0.255	0.285	0.39	0.135	0.285	0.48	0.36	0.24	0.195	0.135	0.15	0.135	0.105	0.375	0.06	0.51	0.135	0.135	0	0	0	0.06
	1.29333	0.765	0.42	0.57	0.915	0.975	0.36	0.24	0.405	0.48	0.345	0.525	0.3	0.24	0.315	0.225	0.51	0.315	0.36	0.225	0.3	0.405	0.135	0.315	0.45	0.315	0.255	0.21	0.12	0.21	0.15	0	0.405	0	0.645	0.135	0.15	0.09	0	0	0.075
	1.3	0.765	0.36	0.675	1.05	0.915	0.36	0.3	0.45	0.54	0.315	0.525	0.33	0.3	0.33	0.24	0.585	0.435	0.405	0.255	0.345	0.42	0.12	0.285	0.39	0.33	0.285	0.225	0.12	0.255	0.15	0	0.375	0.105	0.255	0.135	0.15	0.105	0	0.06	0.09
	1.30667	0.63	0.345	0.765	0.99	0.855	0.345	0.3	0.435	0.555	0.285	0.495	0.39	0.315	0.36	0.285	0.54	0.405	0.39	0.27	0.375	0.465	0.105	0.345	0.405	0.33	0.3	0.21	0.09	0.255	0.18	0.09	0.315	0.135	0.345	0.105	0.15	0.12	0	0.075	0.075
	1.31333	0.69	0.345	0.81	0.96	0.795	0.3	0.285	0.42	0.615	0.255	0.48	0.405	0.36	0.375	0.27	0.525	0.42	0.375	0.24	0.465	0.405	0.135	0.36	0.36	0.36	0.3	0.21	0.105	0.255	0.165	0.18	0.3	0.135	0.405	0.12	0.15	0.135	0	0.06	0.105
	1.32	0.675	0.33	0.9	0.93	0.81	0.27	0.285	0.42	0.615	0.255	0.45	0.465	0.375	0.39	0.315	0.705	0.42	0.405	0.255	0.48	0.33	0.15	0.33	0.39	0.39	0.345	0.225	0.105	0.24	0.18	0.18	0.3	0.105	0.375	0.12	0.12	0.165	0	0.09	0.12
	1.32667	0.63	0.285	0.93	0.9	0.855	0.255	0.285	0.39	0.63	0.285	0.435	0.45	0.465	0.42	0.315	0.66	0.48	0.45	0.27	0.51	0.405	0.135	0.36	0.39	0.39	0.315	0.24	0.135	0.24	0.18	0.12	0.3	0.12	0.3	0.165	0.105	0.165	0	0	0.12
	1.33333	0.63	0.255	0.9	0.87	0.915	0.255	0.27	0.405	0.6	0.285	0.42	0.48	0.555	0.435	0.33	0.495	0.525	0.405	0.225	0.435	0.39	0.135	0.375	0.36	0.405	0.36	0.24	0.165	0.255	0.195	0.105	0.345	0.165	0.24	0.15	0.105	0.165	0	0.09	0.105
	1.34	0.585	0.285	0.855	0.84	1.035	0.255	0.285	0.465	0.555	0.315	0.405	0.465	0.48	0.405	0.33	0.54	0.48	0.45	0.195	0.405	0.36	0.15	0.375	0.405	0.45	0.33	0.21	0.18	0.24	0.18	0.135	0.345	0.195	0.36	0.165	0.105	0.195	0	0.105	0.075
	1.34667	0.615	0.3	0.795	0.87	1.14	0.24	0.285	0.465	0.465	0.345	0.39	0.51	0.33	0.42	0.33	0.48	0.405	0.495	0.225	0.375	0.345	0.135	0.435	0.45	0.48	0.3	0.21	0.225	0.225	0.165	0.18	0.39	0.21	0.405	0.135	0.105	0.24	0	0.09	0.075
	1.35333	0.81	0.3	0.735	0.915	1.2	0.24	0.3	0.495	0.375	0.315	0.405	0.51	0.375	0.465	0.33	0.435	0.3	0.495	0.195	0.3	0.405	0.24	0.39	0.39	0.45	0.27	0.21	0.255	0.225	0.18	0.225	0.405	0.225	0.39	0.18	0.105	0.255	0	0.105	0.09
	1.36	1.05	0.3	0.72	1.005	1.14	0.27	0.345	0.48	0.345	0.345	0.39	0.48	0.42	0.465	0.345	0.525	0.33	0.48	0.27	0.24	0.42	0.165	0.375	0.45	0.48	0.27	0.225	0.225	0.255	0.195	0.18	0.39	0.3	0.435	0.195	0.12	0.3	0	0.135	0.09
	1.36667	0.42	0.315	0.78	1.11	1.17	0.315	0.36	0.45	0.345	0.375	0.39	0.39	0.36	0.48	0.315	0.495	0.255	0.51	0.255	0.255	0.39	0.27	0.48	0.42	0.57	0.255	0.255	0.27	0.225	0.21	0.195	0.435	0.345	0.405	0.195	0.09	0.33	0	0.18	0.105
	1.37333	0.84	0.315	0.765	1.185	1.08	0.33	0.36	0.45	0.405	0.39	0.39	0.375	0.345	0.51	0.3	0.525	0.21	0.525	0.195	0.255	0.345	0.24	0.435	0.45	0.45	0.195	0.27	0.285	0.27	0.165	0.195	0.465	0.33	0.465	0.21	0.12	0.315	0	0.135	0.135
	1.38	0.93	0.315	0.75	1.23	0.945	0.315	0.345	0.42	0.48	0.435	0.435	0.36	0.375	0.525	0.285	0.525	0.345	0.51	0.165	0.285	0.375	0.195	0.285	0.495	0.555	0.18	0.285	0.3	0.3	0.195	0.135	0.465	0.285	0.51	0.195	0.12	0.3	0	0.195	0.135
	1.38667	0.93	0.33	0.78	1.17	0.795	0.33	0.36	0.375	0.555	0.465	0.42	0.375	0.405	0.525	0.24	0.54	0.39	0.615	0.21	0.3	0.345	0.255	0.33	0.495	0.705	0.195	0.27	0.225	0.33	0.225	0.18	0.405	0.27	0.555	0.165	0.09	0.285	0	0.225	0.12
	1.39333	0.915	0.36	0.795	1.095	0.66	0.345	0.36	0.345	0.63	0.435	0.42	0.42	0.435	0.525	0.21	0.555	0.36	0.54	0.24	0.285	0.3	0.225	0.345	0.495	0.72	0.195	0.24	0.21	0.33	0.24	0.15	0.435	0.315	0.6	0.225	0.075	0.285	0	0.18	0.105
	1.4	0.87	0.345	0.795	0.93	0.66	0.36	0.39	0.33	0.66	0.45	0.435	0.495	0.465	0.54	0.225	0.48	0.39	0.48	0.15	0.39	0.27	0.24	0.33	0.465	0.765	0.21	0.225	0.21	0.36	0.195	0.12	0.375	0.33	0.63	0.24	0.06	0.285	0	0.21	0.075
	1.40667	0.78	0.285	0.765	0.81	0.735	0.345	0.345	0.33	0.69	0.405	0.48	0.555	0.51	0.495	0.27	0.465	0.405	0.495	0.21	0.3	0.3	0.33	0.315	0.45	0.765	0.225	0.18	0.21	0.36	0.195	0	0.3	0.42	0.675	0.24	0.075	0.255	0	0.24	0.105
	1.41333	0.69	0.24	0.705	0.72	0.9	0.36	0.3	0.36	0.69	0.405	0.51	0.555	0.525	0.45	0.315	0.51	0.36	0.48	0.165	0.345	0.27	0.36	0.285	0.405	0.705	0.21	0.21	0.21	0.36	0.21	0	0.3	0.42	0.72	0.315	0.09	0.225	0	0.21	0.105
	1.42	0.615	0.225	0.66	0.75	1.08	0.36	0.27	0.405	0.72	0.39	0.495	0.585	0.54	0.375	0.345	0.54	0.375	0.42	0.15	0.345	0.18	0.345	0.3	0.45	0.615	0.195	0.18	0.195	0.375	0.225	0.075	0.33	0.45	0.72	0.42	0.105	0.18	0	0.21	0.12
	1.42667	0.6	0.21	0.615	0.87	1.185	0.375	0.24	0.42	0.705	0.405	0.465	0.6	0.585	0.33	0.36	0.495	0.45	0.345	0.12	0.36	0.165	0.345	0.42	0.465	0.585	0.195	0.165	0.18	0.39	0.225	0.075	0.36	0.51	0.735	0.39	0.135	0.195	0	0.24	0.105
	1.43333	0.615	0.24	0.495	1.05	1.17	0.42	0.21	0.45	0.72	0.375	0.465	0.63	0.63	0.315	0.36	0.45	0.54	0.375	0.105	0.42	0.18	0.405	0.315	0.555	0.51	0.21	0.135	0.135	0.42	0.285	0.12	0.435	0.51	0.765	0.375	0.12	0.21	0.09	0.24	0.12
	1.44	0.72	0.24	0.42	1.185	1.14	0.45	0.225	0.45	0.69	0.375	0.42	0.615	0.645	0.36	0.345	0.555	0.48	0.33	0.12	0.375	0.075	0.345	0.36	0.525	0.465	0.24	0.135	0.075	0.42	0.3	0.195	0.435	0.495	0.72	0.315	0.15	0.24	0.06	0.195	0.12
	1.44667	0.81	0.225	0.345	1.155	1.125	0.465	0.3	0.45	0.66	0.315	0.39	0.615	0.66	0.405	0.345	0.555	0.495	0.33	0.105	0.36	0.075	0.39	0.465	0.57	0.48	0.225	0.225	0.075	0.345	0.3	0.165	0.525	0.42	0.66	0.435	0.15	0.24	0	0.21	0.12
	1.45333	0.9	0.165	0.225	1.155	1.08	0.495	0.375	0.51	0.57	0.285	0.33	0.615	0.645	0.45	0.33	0.585	0.57	0.39	0.12	0.42	0.075	0.435	0.435	0.585	0.495	0.24	0.255	0.075	0.3	0.315	0.21	0.585	0.405	0.645	0.45	0.15	0.225	0	0.21	0.105
	1.46	0.96	0.12	0.225	1.125	1.035	0.495	0.33	0.54	0.465	0.27	0.315	0.615	0.645	0.435	0.33	0.525	0.525	0.33	0	0.405	0	0.345	0.45	0.645	0.525	0.27	0.255	0.075	0.285	0.3	0.735	0.555	0.405	0.645	0.405	0.135	0.255	0.06	0.165	0.12
	1.46667	0.975	0.075	0.27	1.14	0.735	0.495	0.36	0.555	0.42	0.3	0.33	0.66	0.615	0.495	0.33	0.54	0.525	0.345	0	0.33	0	0.24	0.465	0.69	0.54	0.3	0.255	0.075	0.285	0.3	0.24	0.585	0.375	0.69	0.375	0.165	0.3	0.09	0.18	0.105
	1.47333	0.96	0.075	0.375	1.08	0	0.51	0.405	0.6	0.435	0.33	0.345	0.645	0.57	0.495	0.39	0.525	0.495	0.33	0	0.42	0	0.255	0.525	0.675	0.57	0.33	0.24	0	0.285	0.27	0.12	0.645	0.36	0.78	0.36	0.195	0.315	0.12	0.225	0.135
	1.48	0.96	0	0.39	1.02	0	0.48	0.42	0.645	0.435	0.405	0.33	0.66	0.48	0.51	0.405	0.42	0.54	0.345	0.075	0.45	0	0.24	0.63	0.75	0.57	0.39	0.225	0	0.315	0.24	0.165	0.705	0.36	0.795	0.33	0.195	0.375	0.105	0.21	0.12
	1.48667	0.915	0	0.375	0.885	0	0.435	0.435	0.645	0.51	0.465	0.39	0.615	0.435	0.555	0.42	0.39	0.585	0.33	0	0.405	0	0.27	0.615	0.78	0.57	0.21	0.24	0	0.375	0.225	0.135	0.72	0.39	0.78	0.33	0.195	0.39	0.09	0.225	0.135
	1.49333	0.87	0	0.3	0.81	0	0.33	0.45	0.555	0.585	0.45	0.42	0.51	0.405	0.615	0.48	0.36	0.54	0.315	0	0.435	0	0.3	0.6	0.69	0.57	0.15	0.21	0	0.39	0.18	0.12	0.75	0.405	0.84	0.3	0.225	0.495	0.06	0.21	0.15

## Sheet: 2c
Pedunculopontine Chx10+ neurons control global motor arrest in mice (Goñi-Erro et al., 2023)
Figure 2c
	average velocity (m/s)
	91	93	95	100	102	103	104	105
before	0.68784	0.61192	0.64136	0.44764	0.604	0.68164	0.58228	0.5956
light_on	0.04166	0.03022	0.03652	0.02758	0.03814	0.02952	0.0366	0.03522

## Sheet: 2d
Pedunculopontine Chx10+ neurons control global motor arrest in mice (Goñi-Erro et al., 2023)
Figure 2d
id	trial	Latency to arrest (ms)	Latency to resume (ms)
100	100_1	173.333	66.667
	100_2	120	80
	100_3	73.333	86.667
	100_4	133.333	93.333
	100_5	100	73.333
102	102_1	146.667	80
	102_2	46.667	220
	102_3	100	173.333
	102_4	146.667	146.667
	102_5	153.333	140
103	103_11	120	113.333
	103_5	93.333	106.667
	103_6	93.333	140
	103_7	133.333	106.667
	103_9	60	153.333
104	104_2	53.333	246.667
	104_3	213.333	126.667
	104_4	120	186.667
	104_5	180	113.333
	104_7	20	193.333
105	105_10	120	160
	105_2	140	160
	105_5	73.333	460
	105_6	46.667	300
	105_9	66.667	286.667
91	91_11	113.333	140
	91_2	73.333	146.667
	91_4	126.667	106.667
	91_8	100	126.667
	91_9	113.333	126.667
93	93_2	73.333	160
	93_3	146.667	93.333
	93_4	153.333	106.667
	93_5	113.333	100
	93_6	33.333	186.667
95	95_1	140	106.667
	95_2	86.667	180
	95_3	113.333	120
	95_5	200	120
	95_6	120	100

## Sheet: 2f
Pedunculopontine Chx10+ neurons control global motor arrest in mice (Goñi-Erro et al., 2023)
Figure 2f
		Activity (a.u.)
	treatment	ChR
	behavior	Ambulation					Grooming								Rearing															Ambulation				Grooming									Rearing					Ambulation
	id_event	90_1	90_2	90_3	90_4	90_5	90_1	90_2	90_3	90_4	90_5	90_6	90_7	90_8	90_1	90_2	90_3	90_4	90_5	90_6	90_7	90_8	90_9	90_10	90_11	90_12	90_13	90_14	90_15	91_1	91_2	91_3	91_4	91_1	91_2	91_3	91_4	91_5	91_6	91_7	91_8	91_9	91_1	91_2	91_3	91_4	91_5	95_1	95_2
epoch	time (s)
before	-3	3.79953	4.23642	2.22115	2.43901	2.02151	1.64347	0.826467	1.58485	3.50758	1.74456	3.21678	0.480048	2.29892	0.783309	5.79173	4.7954	3.48704	3.93385	6.34563	0.918784	3.49027	4.36728	2.87567	2.18953	1.22874	2.02589	2.86436	3.91078	0.398117	2.42424	0.0258487	0.836161	0	0.667913	0.179556	0	0.0281567	0.514898	0.169402	0.412195	1.32082	1.01526	1.11819	1.65224	0	1.53177	1.15535	0.612292
	-2.96	3.76238	3.45311	1.95227	2.70812	2.16391	1.71363	0.665836	1.76325	3.20178	1.72817	2.97468	1.86434	2.01228	0.737151	3.71483	4.61769	4.01832	2.52464	4.96157	0.98733	2.63703	3.87154	2.17706	2.07852	0.979713	2.60749	3.25994	3.99109	0.178172	2.76489	0	0.660758	0.00207713	1.25966	0.167324	0.0805465	0.21856	0.662374	0.17194	0.414041	1.59639	1.0328	1.96958	1.2352	0	0.549978	1.10457	0.0551594
	-2.92	3.56413	2.41801	0.688453	2.82859	3.65321	1.66517	0.639525	1.74779	2.45494	1.72148	3.28579	2.29915	2.01966	1.75818	3.83184	4.94103	4.18934	3.22394	5.88682	0.159477	3.08731	4.04002	2.43255	3.14685	0.741074	2.09467	3.57428	4.4806	0.0724688	1.72725	0.00184634	0.988022	0	0.928016	0.186711	0	0.0745459	1.10942	0.199866	0.263103	1.5103	1.02818	1.96958	1.58624	0	1.05657	0.887627	1.00256
	-2.88	2.90152	1.88327	1.7291	2.63011	4.11872	2.18583	0.122551	1.21881	2.27607	1.40853	2.92945	1.9315	2.14568	1.17704	3.79053	4.95927	4.69201	2.65596	5.69549	0.712917	2.74389	4.63385	2.46025	2.37139	0.457661	2.54587	2.97445	4.26343	0.0136167	2.12421	0.00415426	0.717072	0	1.06741	0.229869	0	0.14563	1.49692	0.476125	0.162247	1.40622	1.2719	1.96958	1.7801	0	1.23243	1.00187	2.24192
	-2.84	3.082	1.99335	1.54008	2.58072	3.49927	2.24653	0.255256	0.682453	1.76672	0.916245	2.42517	1.14611	2.15168	0.732304	3.61536	4.70632	5.40516	1.81841	5.4377	0.718918	2.27077	4.65139	2.59226	2.16183	1.76787	2.67834	3.54174	3.59874	0.230792	0.701147	0.00484664	0.913245	0	1.16712	0.177479	0.00415426	0.115396	1.6527	0.454892	0.0196173	1.35937	1.25482	1.90427	1.59524	0	1.32129	0.826698	1.92758
	-2.8	4.22142	1.78841	1.60908	2.60772	3.30495	2.01205	2.09767	0.935632	1.8858	0.661912	2.51541	0.978559	1.91165	1.29636	3.68968	4.20896	6.04537	2.68435	3.82654	0.954326	1.97166	4.17088	2.44963	2.93383	2.02751	3.62736	3.93801	3.9297	0.0420042	1.47961	0.519052	0.515821	0	1.06995	0.127628	0	0.0835468	0.949018	0.183249	0.136167	1.27167	0.925708	2.29823	1.4256	0	2.06836	0.509359	1.75771
	-2.76	3.72799	2.0162	1.96774	2.42124	3.13347	1.85534	3.01322	1.02172	1.544	0.651527	2.73304	1.01826	2.14845	1.03857	4.51407	3.89	6.10123	3.82792	4.03563	0.518129	2.48379	4.14272	2.1826	2.17499	2.62595	3.35687	3.48243	4.39613	0.294953	0.769923	1.10988	0.648065	0	0.833853	0	0	0	0.893859	0.445429	0	1.05195	0.553209	2.19553	1.61508	0	2.07067	0.810081	1.64024
	-2.72	4.34882	2.28761	2.53548	2.77135	3.40996	2.26361	2.99315	1.7201	2.11937	0.584135	3.09169	0.807773	1.9802	1.0471	4.97034	3.86716	6.24732	5.08389	4.76725	1.00602	2.36101	3.80969	4.01232	2.81267	3.64744	2.91698	3.12285	5.12982	0.962173	0.629832	1.21835	0.597752	0	1.17081	0.04662	0	0.20379	1.22066	0.13386	0.0270027	0.902167	0.419811	1.53338	1.55346	0	2.89275	0.55644	2.06698
	-2.68	4.00702	2.96868	2.25784	3.32918	3.13831	2.5491	3.39126	1.76141	1.87957	0.531745	2.69358	0.741997	2.89229	1.16227	3.31741	2.82698	7.24688	3.94886	4.61538	1.23012	3.26871	3.21794	4.43652	2.60011	3.12977	1.56062	2.91583	6.07238	0.687761	0.527822	1.0411	0.846777	0	1.52254	0.165247	0.00415426	0	1.01179	0.283644	0.0369268	0.755383	0.312954	1.42837	1.31021	0	2.87152	0.248102	2.02451
	-2.64	2.85559	3.43188	2.03513	2.93706	2.77205	1.47315	3.21101	1.4196	1.50153	0.549516	4.09079	0.974636	2.88029	1.02679	4.1021	3.39103	6.63182	3.79284	5.27799	0.806619	3.55582	3.37995	4.04002	2.1766	3.63983	2.40993	1.12881	6.15338	1.12234	0.841007	0.545593	0.576288	0	1.58347	0.19525	0.00415426	0	0.554594	0.607676	0.0272335	0.586674	0.184865	1.1265	1.45191	0	2.0462	0.123012	1.69494
	-2.6	2.76766	4.05548	2.98022	1.30882	3.14131	1.22966	2.56341	1.77572	2.70304	1.14704	4.8921	3.20155	1.92481	0.93794	4.05387	3.30333	5.68003	3.54566	5.14113	0.846777	3.40349	3.84454	3.94609	2.07205	4.24542	2.06582	1.56246	5.78181	1.8985	0.549055	0.36996	0.155554	0	0.847239	0.0800849	0	0.00553902	0.636064	0.6146	0.0108472	0.664451	0.379423	0.589444	0.986176	0.00484664	0.702301	0.348266	2.37301
	-2.56	1.68571	4.62946	2.76051	2.05521	2.66311	1.62824	2.79743	2.41547	2.97214	0.555517	4.90388	2.75912	0.971866	1.32152	5.58471	2.90244	5.57663	4.1081	4.9438	0.820005	3.65067	3.90039	4.57246	2.67973	3.70606	3.11731	1.91835	6.04191	1.25943	0.613908	0.802696	0.266334	0	1.47038	0	0.0108472	0.214868	0.807081	0.463431	0	0.351497	0.638141	1.34944	1.23012	0	0.917861	0.652681	3.04346
	-2.52	1.82788	3.98117	2.28784	2.32893	2.62088	1.38568	2.90683	1.85072	2.14106	0.734843	4.93665	2.05705	1.34275	0.915322	6.18823	3.6059	4.16465	4.01763	4.1538	0.517667	3.7873	3.92093	3.99802	2.62457	2.91768	3.66544	4.24681	5.34861	1.97466	0.676683	0.752383	0.13986	0	1.44107	0.00207713	0.0242332	0.0228484	1.18881	0.207251	0.0186942	0.624986	0.841007	1.15488	1.61647	0.0346188	0.819313	0.729534	2.73466
	-2.48	2.81382	3.31302	3.046	2.39539	3.12539	2.37785	2.44848	1.14196	2.86598	1.78426	5.57525	2.25692	1.37275	1.07503	5.64056	3.28025	4.19073	4.86072	4.61215	0.464123	3.12862	4.0601	3.21863	2.82005	2.46325	2.19876	5.28214	5.67957	1.09996	0.520898	0.592213	0.035542	0	1.15696	0.0450045	0	0.0440813	1.18743	0.340419	0.0320801	0.490203	0.880934	1.30051	1.50777	0.0560825	0.432736	0.475432	2.53802
	-2.44	3.49466	3.78199	3.25856	2.52948	3.94078	2.24099	2.76281	1.91927	1.23705	2.61765	6.0733	2.93729	2.48194	0.976021	4.87156	3.13393	5.45201	4.17042	5.08482	0.331649	3.03953	3.4335	4.11503	2.93729	1.68617	1.52992	6.05968	6.64613	0.887858	0.111934	0.747536	0.297722	0	1.02495	0.0775462	0.00415426	0.0272335	1.17819	0.280643	0.135014	0.49805	0.972097	1.56846	1.7441	0.0256179	0.656604	0.849546	1.85257
	-2.4	3.13254	3.85631	2.53733	3.03653	3.89347	1.92481	2.57818	1.66586	1.81887	1.74317	6.31217	3.14108	2.73027	0.433659	4.37536	3.1637	5.97729	5.43147	4.6477	0.0759307	4.01809	2.74758	3.43996	3.17224	2.11406	1.7134	5.89559	7.81232	1.49115	0.0184634	1.32359	0.0927785	0	0.856239	0	0	0	1.25043	0.428351	0.683145	0.844238	0.65545	1.24489	1.43876	0.00276951	0.787233	1.15119	1.44407
	-2.36	3.52074	2.61695	2.96499	3.86323	4.2992	1.7344	1.76579	1.56777	1.6527	2.36839	7.16933	3.052	1.19966	0.821159	4.64031	2.76051	6.4998	5.56625	4.25673	0.610215	4.21127	2.18745	3.44204	3.28094	1.89411	1.74894	6.48896	7.15341	1.65063	0.0747767	1.18558	0.0175402	0	0.78931	0	0	0	0.586905	1.28044	1.24005	1.12211	1.43645	1.64901	1.02287	0.0496203	0.829929	1.1962	1.76487
	-2.32	2.38778	3.1247	3.34164	4.60177	3.28579	2.73789	1.12927	1.50477	1.75518	2.12675	7.9958	3.41526	1.68132	1.71017	4.54061	2.35754	6.45572	4.94773	4.29389	0.49528	4.51545	2.05082	2.22368	2.98068	1.52738	1.8048	6.70867	6.3731	0.516975	0.444968	0.703917	0.0872395	0	0.593829	0.0193866	0.00276951	0	1.54977	1.4323	1.69009	1.13527	1.95573	0.948095	0.856701	0.0380807	0.899628	1.72517	1.47084
	-2.28	3.46535	3.09146	3.40326	4.82587	4.46906	1.79118	0.551594	1.23128	2.52233	0.871703	7.43336	3.11316	1.66932	0.858317	4.54453	2.21284	6.15638	4.69962	3.61652	0.112396	3.7386	2.47386	1.62962	3.12216	1.42837	1.4316	7.54529	6.39641	0.512821	0.493896	0.69607	0.244178	0.297491	0.715918	0.126705	0.00207713	0	0	1.41314	1.49738	0.651527	2.05728	1.55854	0.917861	0.00207713	0.443814	2.00097	1.42168
	-2.24	4.4746	2.64211	3.21424	4.78802	4.39059	1.86596	1.64601	1.20843	2.30654	0.403194	6.83607	3.5115	2.04344	0.77477	4.04279	2.24607	7.12479	3.46627	2.97745	0.452353	3.22486	2.84359	1.58739	2.95922	1.41476	1.66494	6.2337	7.2755	0.682222	0.712225	0.572365	0.152554	1.34252	0.765538	0.14286	0	0	1.17173	1.32983	0.578135	0.557825	1.59547	2.0859	0.684992	0.0636987	2.03605	2.17776	1.27905
	-2.2	4.77302	2.25484	3.037	4.69685	4.7197	2.05197	1.64601	0.796464	1.57931	1.02564	8.40292	3.25579	1.00141	0.647142	3.07785	2.45263	6.16539	3.62436	2.58649	0.315032	3.65413	2.34577	2.99361	3.14593	1.51861	1.40899	5.88636	7.63369	1.07665	0.936094	0.803388	0.0203097	1.74202	0.253872	0.106164	0	0.114011	1.20127	1.36421	0.551824	0.3875	1.79926	2.28161	1.10526	0.035542	3.29364	1.91511	0.697224
	-2.16	4.53138	2.93452	3.27356	5.89997	5.48593	2.6098	1.64601	0.958019	0.916707	1.63332	8.03434	2.74689	1.07734	1.35614	3.30518	2.65711	5.1109	3.65829	2.61188	0.426043	3.00769	3.24194	2.24446	3.69752	1.85326	1.3386	5.28307	6.79568	1.23751	0.897321	0.797618	0.08447	1.27305	0.745459	0	0	1.59662	1.26382	1.51931	1.08888	0.905398	1.4923	1.84542	1.25089	0.396501	3.80646	2.03028	1.08611
	-2.12	3.64236	2.49648	2.60934	6.58266	4.8838	2.24607	1.64601	1.28159	1.07595	1.21143	6.97916	3.17986	1.24512	0.800849	3.20478	3.64652	7.19403	4.45245	2.57126	0.612292	3.75061	3.44042	3.39865	2.55141	2.15606	1.46161	5.07374	6.7636	1.12304	1.39237	0.846315	0.0597752	0.906321	0.0590828	0	0	2.06605	0.969328	0.744305	1.36144	0.828775	1.55969	1.74017	1.09096	0.447275	3.36703	2.36978	0.800388
	-2.08	4.38875	2.98807	2.74943	6.7973	6.59051	1.92019	0	2.19114	1.39352	1.00995	8.46108	2.94329	1.82995	1.18143	2.89137	4.5233	0	4.2805	1.75287	1.02333	4.80348	3.4785	2.08959	3.17132	3.14016	0.787694	4.56046	8.04034	1.15996	2.41293	0.393501	0.0323109	0.639525	0.728842	0.480971	0.0145399	2.84128	0.799695	1.77641	1.67786	0.767846	1.64555	1.81149	0.875857	0.54767	2.68504	2.81797	0.830852
	-2.04	4.1111	2.9276	2.81197	6.66621	7.51714	2.12214	1.4203	2.63449	1.42837	0.290337	7.15479	2.7672	1.61808	0.514205	3.19555	4.79033	3.98024	4.73217	1.12742	0.60883	4.69593	3.36403	2.71389	3.12677	3.78892	1.1415	3.86185	7.68885	0.955249	2.24238	0.916707	0	0.555056	0.0775462	0.620139	0	2.55695	1.13596	1.85442	1.37645	0.462969	1.1265	0.794156	0.670452	0.648065	3.50458	3.89924	1.1228
	-2	3.98509	3.57936	2.55672	6.90531	7.62238	2.50964	1.93958	2.14983	0.647603	0.803388	6.76914	2.46232	1.39699	0.808465	3.10277	3.87939	3.59805	5.17021	1.3986	0.392347	4.17042	4.11895	2.46532	3.10508	4.10095	2.2793	3.48519	6.18408	1.04895	2.57657	0.86524	0.00761615	0.464816	0.028849	0.653142	0	2.55441	1.26451	1.49184	1.50361	0.882319	0.491357	0.769	0.344573	0.507512	2.331	4.93988	1.42168
	-1.96	4.70309	3.84154	3.11247	7.06894	7.63461	2.51287	1.80041	1.91835	0.0274643	0.857624	4.66662	1.61301	1.61901	0.981329	2.73974	3.31279	4.23088	5.78989	1.6557	0.0473124	4.25489	4.92118	2.7702	2.85467	4.28928	3.4695	3.4575	5.72457	0.936324	3.04923	0.335803	0	0.757922	0.0581597	0.523206	0	1.69771	1.33652	0.997715	1.0291	0.346188	0.807312	1.59293	0.488126	0.286182	2.65411	5.59971	1.85695
	-1.92	3.22025	4.47737	3.61467	6.03753	7.83471	1.89619	2.03674	1.15327	0.71961	0.939094	5.422	1.41891	1.7531	1.12765	3.37672	3.53112	3.71506	5.09474	1.76695	0.365344	3.53851	4.53922	2.7979	2.86575	3.95532	4.10626	3.36634	6.20924	1.30259	2.8099	0.449814	0.00830852	0.402271	0.381038	0.516052	0.213483	1.1078	1.37668	1.13019	1.30513	0.564056	1.38152	1.76648	0.631448	0.132244	1.75194	5.64033	2.19483
	-1.88	3.7603	5.29807	3.82746	4.95626	7.46221	1.3416	1.9135	0.965866	2.66727	1.00164	5.60479	1.15119	2.05197	0.720303	3.61652	3.47873	5.14828	5.64726	1.74641	0.569134	4.11272	4.64423	2.9636	2.3887	3.46281	3.77415	1.49438	6.0973	0.697916	2.65965	0.346419	0	0.424658	0.364652	0.555056	1.41499	1.20312	1.54331	0.510282	1.21674	0.729304	1.61162	1.84288	0.507974	0.171248	2.00258	4.61192	2.15375
	-1.84	2.98091	5.69572	4.40421	5.33223	6.28263	1.46738	1.7681	0.656143	3.77576	0.494819	4.62716	1.7104	2.32639	0.870779	3.01161	3.41065	3.7543	5.02043	1.34344	0.717764	3.58259	6.03499	3.86439	1.24628	3.13693	2.82998	2.06398	5.90528	0.9961	3.08731	0.365113	0	0.570749	0.520667	0.421427	1.54169	1.62755	1.08703	0.624293	1.60285	0.637448	1.37345	1.88373	0.348496	0.546747	2.27838	4.15772	1.76695
	-1.8	4.20042	5.75434	3.57751	4.97104	5.86559	2.20707	1.97858	0.822313	3.33656	0.9991	4.4536	2.05659	1.96497	0.73115	3.7026	3.86762	0	5.11297	1.78726	0.96125	3.59344	6.64266	4.05387	1.56316	4.08802	2.0619	1.50361	5.95583	0.604676	2.74989	0.455353	0.177018	0.892935	0.269104	0.291952	1.8318	1.41176	0.836161	0.810773	1.06741	0.374807	0.880011	1.3529	0.568441	0.823005	1.05888	3.27725	0.670682
	-1.76	2.92506	5.60341	3.57474	4.94126	4.95073	2.08982	1.37829	0.861317	2.98899	0.670221	3.59944	1.77733	1.56546	0.620831	3.85054	3.16301	3.31764	5.27684	2.08867	1.10388	3.5392	6.82914	4.61262	0.459277	4.02848	1.09326	1.88834	5.09566	0.876549	2.63842	0.253179	0.821851	0.302569	0.0191558	0.440121	1.95458	2.26269	1.06741	1.69194	0.689377	0.701378	0.954788	1.53131	0.395578	0.903552	0.814004	2.92183	1.15281
	-1.72	3.58397	6.42618	3.57474	5.0105	5.05481	1.86919	1.50915	0.251333	2.49856	1.15535	2.65503	2.45932	1.48838	1.53338	3.76515	2.79766	4.64193	5.47762	2.15214	0.706917	3.54428	6.20808	4.39936	1.49276	3.85054	1.48884	2.28669	4.75086	0.940479	3.15032	0.382192	0.730688	0.882319	0.261949	0.662836	1.87403	1.61993	1.39191	2.18422	1.40299	0.610446	1.12927	1.63032	0.48351	0.961481	1.16896	2.30354	1.31644
	-1.68	2.67604	6.24362	3.57474	5.0892	5.16236	1.55808	1.34206	0.378499	3.07323	0.417503	2.79651	2.69358	1.65617	1.04687	3.61675	2.41409	4.18288	6.54181	2.322	0.700224	3.72753	5.74373	3.81892	1.53777	3.42127	1.40483	2.78174	4.07325	1.27236	2.24122	0.60883	1.06188	0.678299	0.0870087	0.782848	1.44891	2.1129	1.42145	2.25669	1.44476	1.03395	0.894782	1.21858	0.28849	1.36952	1.2112	2.57287	0
	-1.64	3.83392	6.5785	2.87152	5.88613	4.78894	1.58624	1.51654	0.813774	3.84754	1.50153	3.61352	1.58208	1.6077	1.30375	3.70976	3.02592	3.98001	5.40377	1.88627	0.493665	3.39449	6.35971	3.37765	2.08821	3.82123	1.50477	2.7702	4.60869	1.81957	2.51564	0.751921	1.12119	0.487895	0	1.02241	1.20935	1.73325	0.959404	1.90981	1.40668	1.04595	0.891089	1.25482	0.100856	1.33213	0.854162	3.74414	0
	-1.6	3.05292	6.45249	2.82005	5.03612	3.50135	1.17289	1.28436	0.735997	2.79928	1.52831	4.10164	0.796695	1.69378	1.03418	3.66083	3.32064	3.74737	5.06266	1.55554	0.43389	3.59574	6.62836	3.63221	1.56039	3.99778	1.42976	2.95876	4.11595	1.89504	2.57403	0.665605	1.16458	0.546978	0.0770846	1.08426	1.05287	1.26243	1.43899	1.55877	1.00256	0.978098	1.01733	1.24189	0.21856	0.73992	1.03741	3.52304	0
	-1.56	3.13462	5.68926	1.69355	4.44414	3.09816	1.51238	0.796003	0.157862	3.27356	1.38614	4.50368	0.778924	1.8348	0.895243	3.69983	3.89393	2.48817	4.81479	1.45145	0.813312	3.89047	6.2007	4.07533	0.962635	3.94586	1.7741	2.4981	4.61515	1.85626	2.23384	0.708302	1.37991	0.636064	0.0170786	1.19227	0.805696	0.717072	0.778001	1.7134	0.297953	0.648757	0.882781	0.712687	0.134321	0.492511	0.869625	3.14685	0
	-1.52	2.84659	5.94613	2.05982	4.44414	3.58605	1.26105	1.4106	0.44866	3.14962	1.10757	4.16211	1.16666	2.32546	0.729534	3.77807	4.14134	2.90475	5.09936	1.87103	1.16827	3.97932	6.85915	4.95719	0.734381	3.67398	1.1835	2.21745	4.40652	0.741305	1.8895	0.875857	0.945787	0.490664	0.408272	0.485818	1.12327	1.24997	1.03741	1.60285	0.648757	1.27882	0.535438	0.859009	0.0983175	0.828775	1.58554	2.40209	2.48586
	-1.48	2.54841	6.33871	2.46117	4.44414	4.08041	1.22251	1.86526	0.248563	2.87129	1.14865	4.38782	0.872857	1.78195	1.14473	2.94537	4.53876	1.64232	5.83974	2.4951	0.991484	3.02315	6.87692	4.98419	0.94094	3.70999	1.29359	2.91306	3.48335	1.58485	2.23869	1.10596	0.502666	1.07526	0.49228	0.812851	1.09811	2.12906	1.23174	0.991715	0.857163	1.1535	0.300722	0.814928	0.365344	1.02241	2.59364	2.02751	0
	-1.44	2.81659	6.02668	3.17547	0	4.0234	1.94904	1.61508	0.543516	2.8339	0.43989	3.26548	0.775231	1.32406	0.790925	2.06836	4.08156	2.08821	5.2953	2.55764	0.340188	2.43094	8.15389	5.22121	1.01133	3.49327	1.78818	1.8798	3.83485	0.891089	2.41916	1.12096	0.346188	1.565	0.274181	0.463893	0.67876	2.0349	0.875857	0.762999	0.627293	0.817236	0.538669	1.4173	1.15396	1.35798	2.67558	2.73489	2.7125
	-1.4	2.74643	5.2256	3.55697	5.12151	4.64031	1.97258	2.06305	0.505666	2.93106	0.418196	2.39424	0.173325	2.24607	0.767846	1.82741	3.71437	2.38455	6.75829	1.7891	0.979713	2.60726	7.39159	4.48776	0.895013	3.21494	0.812851	0.686607	2.88675	1.2899	2.39055	1.04572	0.700685	1.4623	0.00207713	0.51259	1.08219	1.58716	0.609984	1.07295	1.17935	0.363036	0.462739	1.62432	1.46622	1.4893	2.17337	2.58487	1.55785
	-1.36	3.05823	5.75758	3.53458	2.35777	4.64793	1.51146	2.04067	1.03949	3.54312	0.63491	3.5759	0.189019	2.50087	0.904937	1.92019	3.07992	1.7134	6.10307	2.16599	0.987791	2.86113	6.50511	4.23942	1.05911	3.14062	1.50038	0.719149	3.51843	1.75887	2.82674	1.13457	0.917861	1.32106	0.144707	0.780078	0.900321	1.37437	0.223407	1.49877	1.67694	0.286413	0.386808	1.51723	1.07295	1.49646	2.99084	2.26223	2.33539
	-1.32	2.5858	6.35764	3.0453	2.99199	5.74234	1.72979	1.53154	0.966097	2.76905	0.0983175	3.7633	0.344804	3.14916	1.09903	2.35131	2.75081	1.68778	5.84228	2.35685	0.582289	2.01874	5.6581	4.01025	1.10019	2.4007	1.66609	0.8507	4.40421	1.27028	1.95643	1.37783	1.23635	0.774308	1.13942	0.505435	0.646218	1.77318	0.913707	1.71409	2.42678	0.0221561	0.371806	1.54215	1.06349	1.7134	3.16047	2.02336	1.40437
	-1.28	2.44017	7.3872	3.56528	3.09262	5.52932	1.20958	1.88188	0.987791	2.74066	0.216483	3.18124	0.619216	2.9516	1.02633	2.39401	2.13344	1.66101	6.13377	2.04113	0.801311	2.02936	4.4116	4.32436	0.0357728	1.78726	1.23128	0.571442	2.92229	1.4953	2.08613	1.28528	1.59085	1.59685	1.15373	0.594521	0.618985	1.53338	0.531284	1.25459	2.48586	0.00207713	0.689607	1.83295	1.26636	1.52761	2.95991	1.88442	2.20961
	-1.24	1.59177	7.80078	3.77922	3.1067	4.54269	1.84934	1.23405	0.801311	3.81246	0.586674	2.68573	0.996792	2.26153	0.883704	2.61188	2.5131	2.08844	4.1358	1.93981	0.509589	2.35985	4.24866	3.63983	0.226407	1.78772	1.17266	0.936786	3.81038	1.82995	1.46784	1.04964	1.37437	1.58624	0.874934	0.778232	1.01549	1.96035	0.675529	0.72815	2.08313	0.231254	0.295645	1.31621	0.683838	0.744536	2.43601	1.77225	1.93196
	-1.2	2.45286	8.55732	3.18424	2.6555	4.38459	1.76048	1.27167	0.839392	3.98209	1.06418	1.67348	1.07226	2.58857	0.617139	2.13598	2.35385	2.09536	4.39821	2.02566	0.806158	2.40463	4.14734	3.91378	0.528745	1.82603	1.89388	1.1385	3.78269	1.19343	2.03813	1.34806	1.38014	1.35729	1.63516	0.8507	1.02518	1.1115	0.740613	0.453968	1.29705	0.313878	0.904013	0.321032	0.324032	0.822775	3.09746	1.96935	2.55418
	-1.16	1.42076	7.42574	3.57705	2.59826	4.0541	1.59639	1.2015	0.641141	3.24517	0.538208	2.29823	1.65894	2.58972	0.998869	1.73302	2.5821	2.69496	4.15288	2.07482	0.809619	2.80736	3.85908	4.38367	0.76623	2.31923	1.4316	1.27513	2.99868	1.28044	1.92365	1.41268	1.64278	1.10573	1.57954	0.923631	1.16942	0.961019	0.649219	0.934478	0.807773	0.385654	1.50661	0.79808	0.495511	0.87101	3.74414	2.14175	2.77597
	-1.12	2.10667	5.83374	3.43234	0	4.30843	1.85349	1.74733	0.425581	2.72058	0.861317	2.99591	1.93358	2.24607	0.910014	1.5747	2.43117	2.55418	5.47578	1.55739	1.10226	2.48102	3.818	2.81728	0.973482	3.29618	2.00928	2.50802	3.18632	1.09211	2.07528	1.59062	1.67301	1.0471	1.66817	0.623601	0.941633	1.40599	0.659604	1.53154	1.1138	0.99633	1.30398	0.79808	0.841469	1.08242	2.20984	2.09629	3.23086
	-1.08	2.81982	5.00704	3.28071	0	3.34857	1.36975	1.77502	0.78354	2.23361	0.119089	2.56179	1.41799	1.81818	0.947864	2.25461	2.42378	3.64698	6.11184	1.16412	1.04687	2.37855	5.49632	2.94653	0	3.98624	2.21561	4.58146	3.44319	1.50315	1.81887	1.62709	1.37714	0.918784	1.72148	0.687299	0.912322	0.97579	0.687992	0.944633	1.00602	1.65778	0.845623	0.79808	0.863163	0.884165	2.1526	1.78772	4.0391
	-1.04	2.41847	3.74368	2.90775	0	3.79976	1.85142	1.93035	0.727457	2.08775	0.797849	2.28046	1.54054	1.75795	1.20312	2.0439	2.47894	2.39285	5.90205	1.16389	1.14888	2.29938	6.927	2.30862	0	3.73422	2.53848	4.10833	2.67696	1.59639	1.59016	1.529	1.21835	0.910706	1.34321	0.716149	0.917169	1.04341	0.944633	0.875857	0.925708	1.39768	1.10273	0.79808	0.596367	1.33283	3.52351	2.40693	4.28004
	-1	2.84521	3.86716	3.24794	2.86159	3.95209	1.6407	1.52969	0.962404	2.56895	1.27651	2.11267	1.99705	1.54677	0.548363	2.09006	2.31115	3.863	5.78989	1.30975	1.16365	2.15906	6.86261	1.67763	0	3.45127	2.78474	3.52189	2.88052	1.2629	0.773616	1.45745	0.888781	0.62614	1.48907	0.868933	0.834776	0.507974	0.922246	0.806619	1.56131	1.20358	0.886242	0.981329	0.907937	1.51077	3.04807	2.84775	4.31535
	-0.96	2.57033	5.431	3.6149	2.86159	3.63867	1.35614	1.98435	0.985252	2.74804	1.33398	0.978329	2.03628	1.36167	1.19643	1.89942	1.78495	3.88239	4.55053	1.27859	1.49323	2.16645	7.11117	3.09793	3.8	2.82536	2.47179	2.81313	2.94353	2.21791	0.845392	0.439429	0.574442	0.791618	1.59778	0.978098	1.28921	1.88303	1.39237	0.275566	1.12765	0.673683	1.33698	0.981329	0.525745	1.44199	2.47202	2.80251	4.13672
	-0.92	2.2343	3.76376	3.54058	2.86159	3.06423	2.02082	1.36583	0.779616	3.12308	1.14427	1.78887	2.13898	1.36467	0	0.955019	2.26869	1.93358	5.69457	0.904937	1.78218	1.6474	6.13884	2.65388	3.5242	2.8092	2.6645	2.92622	2.9613	1.23682	1.48561	0.534515	0.775231	1.23335	1.37852	0.999331	1.04595	1.56939	1.45815	0.435505	1.30652	0.182788	1.83734	0.981329	0.670682	1.64509	2.15952	2.78174	3.83692
	-0.88	2.6188	3.91747	3.118	2.86159	2.49048	1.55646	0.891781	0.805465	3.13762	1.64509	1.19112	2.42794	1.19043	0	1.30675	2.4404	3.67721	4.60569	2.13275	1.33467	1.33306	5.72896	3.3638	3.61028	3.13231	2.85305	3.91031	2.68365	1.33883	2.1863	0.590828	0.81262	1.45307	0.937478	0.406656	1.46853	1.63262	1.18396	0.603522	1.38222	0.339265	1.77087	0.685684	0.941171	1.20612	2.19899	1.77364	3.27979
	-0.84	2.97561	4.20111	3.40465	0	3.09885	1.28944	2.76905	0.67299	2.43671	1.40853	1.56408	2.38639	0.773154	0	1.50961	2.09167	3.77253	3.38157	2.51079	1.96035	1.90127	7.59976	2.07205	3.79099	3.4328	3.27494	4.75109	1.67901	1.49715	2.35985	0.886242	0.757691	1.2292	0.557363	0.355882	1.28297	1.83641	1.68455	0.466893	1.01226	0.257333	2.1436	0.292875	0.912091	1.00972	2.0162	2.41247	4.26227
	-0.8	3.23063	4.2782	3.845	3.09631	3.54382	1.92573	2.73881	0.566595	2.30261	0.505897	1.40553	2.12514	1.12996	0	1.62247	2.91445	1.99289	4.09587	3.30425	2.24722	2.35293	7.68285	3.3428	3.44965	3.80138	3.04623	4.81433	1.57539	1.78795	3.51474	0.364421	0.457892	1.20981	0.73415	0.500358	1.26405	1.21581	1.25689	0.432966	0.843084	0.145168	2.2673	0.477971	1.44153	0.64368	1.63678	2.32292	4.53945
	-0.76	4.09356	3.3818	3.88608	2.33654	3.58097	1.5777	2.34416	0.778001	1.53962	1.84703	1.10734	1.62847	0.990791	0.674606	1.88073	2.95599	4.10533	4.14064	3.07323	2.98691	2.355	6.88984	3.17016	4.50253	3.88839	3.35041	4.77602	1.70209	1.40691	4.12541	0.190865	0.602137	0.755614	0.606753	0.367652	1.24051	2.18376	1.24189	0.0768538	0.398348	0.900321	1.98897	0.711302	1.47338	0.750767	2.5828	3.07023	4.27497
	-0.72	4.46629	3.55443	4.82633	3.36403	3.48566	1.29405	1.62455	0.735766	2.37993	1.60493	1.58877	1.35937	1.52531	0.943479	1.508	3.0333	5.22837	4.97657	2.72035	3.17339	1.69886	5.59856	3.57774	5.62926	3.63013	2.8909	5.02666	1.48423	1.37391	3.19763	1.07988	0.522975	1.79579	0.674144	0.396501	0.831545	2.1376	0.638372	0.651757	0.387962	1.35637	2.04644	1.35198	1.36998	0.715456	2.81844	3.08662	4.57961
	-0.68	4.30728	4.78386	5.4137	3.57867	3.5092	1.78426	1.35775	0.318955	2.66981	0.793695	1.15673	2.30123	1.50061	1.06926	1.71132	3.42473	4.41598	5.66041	2.45078	2.85975	1.79603	5.43954	2.63865	5.70334	3.23502	3.25509	6.25147	1.94443	2.12814	3.16809	0.962866	0.953172	1.23358	0.675298	0.809158	1.06441	1.70255	1.55023	0.779847	0.995869	0.802926	2.09144	1.69009	0.799234	0.699531	3.1944	2.40278	4.56692
	-0.64	3.67121	5.39592	5.59187	3.81846	3.01322	1.08772	1.89342	0.595213	2.6578	0.702301	0.52736	1.9922	1.29267	0.972559	1.79026	2.55302	4.91311	5.73611	2.27354	2.16068	2.02913	5.46885	2.38524	5.86212	2.78959	2.89783	5.98006	2.28554	1.80295	3.16047	0.613215	1.69425	0.382884	0.459046	0.937478	1.11034	2.02289	1.3746	2.19345	1.23312	0.921323	1.55716	1.78979	0.771077	0.429274	3.56851	2.93106	4.44575
	-0.6	3.04461	4.87803	4.76032	4.46814	3.08892	1.61624	1.87957	0.86524	2.49233	0.496434	1.19874	1.56731	1.09649	1.1595	1.97443	2.06859	3.59436	5.4377	2.10875	2.28807	2.20845	5.36154	1.58531	5.24314	3.00053	2.94999	4.76471	1.93866	1.46622	3.46765	0.867779	1.53154	0.43389	0.763923	0.607676	1.43184	1.78033	1.17104	2.60218	1.15212	0.898013	1.73417	1.24351	1.1115	0.690531	2.80874	2.99915	4.66593
	-0.56	3.43719	5.02966	4.54545	3.62713	3.44157	0.829698	1.83803	0.535207	2.50202	0.814697	0.684068	1.45168	1.10273	0.972097	2.1099	1.89781	3.62713	5.01535	1.41199	2.30031	2.65688	5.60825	1.69979	5.00012	3.42173	2.77597	4.61538	2.45932	1.71409	2.95114	1.17543	1.69402	0.305569	0.453738	0.645065	0.97002	1.23012	1.39537	2.90821	1.14496	1.04133	1.72125	1.40714	1.33629	0.772	3.58651	3.56874	4.02617
	-0.52	2.82444	4.7077	3.76191	3.32479	3.4328	1.21535	0.829468	0.720534	2.44709	1.84888	0.560133	1.4256	1.18443	1.2052	2.08913	1.8955	3.28902	4.7804	1.89919	2.03582	2.95068	5.54363	1.541	4.7864	3.7056	1.75587	4.78548	2.4097	2.45401	3.12701	0.995176	2.03443	0.502435	0.497819	0.540977	1.39029	0.823005	1.46184	2.43947	0.87101	1.35198	1.57977	1.96058	1.56385	0.843777	4.30889	3.46927	4.22742
	-0.48	3.23894	4.97542	5.34769	3.70329	3.94747	1.98712	1.0868	0.180018	1.59408	2.12144	1.2839	1.41383	0.734843	1.04434	1.78149	1.89296	2.92922	4.08156	1.56916	1.85742	2.78843	5.73127	2.18376	4.69801	3.58836	1.69979	5.34607	2.59641	2.27792	3.22001	0.368345	2.1976	0.702763	0.438505	0.738535	1.14935	1.31644	1.33998	2.0222	0.644603	1.25597	1.86619	1.68178	1.66378	0.583674	3.71899	3.08062	3.59159
	-0.44	3.78315	4.32736	6.03222	3.62598	3.47366	1.56385	1.16896	1.04041	1.9045	1.37275	1.28159	1.4106	1.06418	0.87978	2.69519	1.10826	3.073	2.52741	0.980175	1.24651	2.11867	5.4377	1.63909	3.22717	3.35503	1.76487	4.86949	2.73997	2.59549	2.56318	0.417272	2.26269	0.855778	0.351497	0.668144	0.51559	1.43391	1.25205	2.05428	1.15996	1.35775	1.45284	0.48051	1.62916	0.4572	3.42173	3.63775	3.69591
	-0.4	4.03333	4.2805	6.05184	3.38572	3.3031	1.53292	1.44222	0.48074	2.10436	2.21145	1.21281	1.23058	0.94094	0.910937	0.814697	0.817236	2.55718	2.91606	1.59247	1.78195	1.8888	4.01856	0.731381	3.38849	2.81059	1.54723	4.30035	2.16091	1.74248	1.71848	1.07965	1.90542	1.44845	0.391193	0.558056	0.87978	1.79995	1.08472	1.1685	1.10249	1.49	1.22228	0.52736	1.72771	0.138706	4.08064	3.78315	2.46071
	-0.36	3.82077	4.11133	7.42182	3.80761	3.47527	0	1.77572	0.591521	2.30123	4.55953	0.387269	1.34644	0.823929	0.772923	1.3229	1.44638	3.09977	3.23017	1.57077	1.85788	1.91858	4.73955	1.32983	2.64303	2.52187	1.85742	3.81823	2.38893	2.34416	1.45838	1.23566	2.04159	1.49438	0.543285	0.317801	0.789079	1.91788	0.96125	1.19412	1.1812	1.24651	0.78931	0.23887	1.28944	0.663759	3.93732	3.86277	1.6257
	-0.32	2.97676	4.76448	7.59007	3.95855	3.2334	0	0.593136	0.496434	2.14821	2.22876	0.954326	1.47892	1.21997	1.19273	1.42214	1.8678	3.14362	2.84844	1.49069	1.65409	2.19299	4.17365	1.31944	2.31831	1.95827	1.84265	3.46027	2.46302	1.89665	1.39999	1.44291	1.95296	1.20127	0.503589	0.453968	0.833853	2.07182	0.880011	1.43922	1.26243	0.694454	0.751229	0.291721	0.888781	0.887627	3.96755	2.75358	1.21397
	-0.28	2.64465	4.63454	6.91661	3.8787	2.99545	0	1.30767	0.89432	2.25046	3.66152	0.665605	1.02864	1.10988	0.572596	2.26038	2.00305	1.59985	2.59826	1.77756	1.5807	1.87196	4.77463	1.43807	2.42355	1.40899	1.60193	2.66311	2.85744	1.47061	0.858778	1.87819	0.716149	0.628909	0.471739	0.459738	0.162478	1.96104	1.02564	1.32659	0.946248	1.19527	0.33211	0.49528	1.23405	0.941633	3.37372	2.04528	0.612754
	-0.24	2.89898	4.52145	6.88038	3.76745	2.32223	0	2.31877	0.501281	2.28369	2.49233	0.187865	1.53869	1.0171	1.11034	2.03743	1.54792	2.62434	2.22345	2.7522	0.964712	1.78033	5.41139	1.28574	3.7363	1.89204	1.01987	2.55464	2.66796	1.51515	1.29613	1.61601	0.912322	1.07757	0	0.308569	0.559441	1.80987	0.989176	0.758384	1.04203	1.23843	0.853239	2.09836	0.990561	0.93517	1.80295	1.88396	0.886242
	-0.2	2.57841	5.28399	7.39505	3.40719	1.71894	0	2.66542	0.817005	3.01969	2.75128	0.303723	1.61624	0.996561	1.02264	2.70789	1.04203	2.57449	2.36978	3.49189	0.796695	0.462277	5.35831	2.80343	4.48845	2.30654	1.06164	3.19555	2.18606	1.55531	1.32267	0.971174	0.390039	1.38683	0	0.317109	0.713841	1.06049	0.801311	1.33006	1.17566	1.35221	0.965866	1.64716	0.749613	0.983868	2.37855	1.36883	0.491126
	-0.16	1.92088	4.76009	7.26627	3.12908	0.963327	0	2.02774	0.400886	2.81982	4.05617	0.458123	1.24974	1.23382	0.622678	2.09975	1.72771	2.45586	2.80274	3.79653	0.78931	0.581135	4.70655	2.98207	4.14572	2.45148	1.00579	2.63219	1.92827	2.78774	1.91742	0.829698	0.210713	0.917169	0	0.242563	0.825083	1.35891	0.922938	1.55023	1.16619	0.778693	0.979483	0.439659	0.392578	0.994715	2.9216	0.907475	0.447045
	-0.12	2.17683	5.37308	6.86399	3.47158	1.0411	0	1.97235	1.28736	3.27287	2.97676	0.937709	1.51492	1.35406	1.30236	2.56433	1.84611	2.40855	3.5055	2.92852	1.01687	1.03741	2.76651	3.26063	5.7278	2.91514	1.75841	2.69981	1.36652	2.76466	1.12442	0.977405	0.171479	0.753768	1.50015	0.356343	0.639064	1.86942	1.83872	1.65178	1.35937	1.46138	0.835468	0.396501	0.384731	0.768077	2.57241	1.71756	0.617369
	-0.08	1.99566	4.19027	7.40036	3.34072	1.71017	0	2.1886	0	2.0372	4.08249	1.29821	1.51377	1.35844	0.995407	2.00097	2.26061	4.68716	3.60336	3.07161	0.77477	1.20058	1.60147	3.83923	5.99483	2.76789	1.42722	3.77369	1.55554	3.38411	0.62337	0.43412	0.531284	0.466662	0.593136	0.49505	0.502666	1.85626	1.93889	1.39768	1.42607	1.12881	0.818851	0.515359	1.22597	0.647142	1.8108	1.21881	0.79231
	-0.04	2.21445	4.03425	7.30388	4.03679	1.88627	2.44686	1.98274	0	2.35039	3.07231	1.14173	1.3596	0.737381	0.873318	2.38385	2.85236	6.14646	5.60225	2.1676	0.162939	1.26913	3.7393	4.63593	5.33869	2.88052	1.99543	4.30312	1.87842	3.95993	0.771539	0.772	1.14427	0.565903	0.450507	0.556671	0.995869	1.6527	2.13414	1.71548	0.393962	0.86224	1.00002	0.358882	1.2532	0.736689	1.29428	1.31529	0.688453
light_on	0	2.61326	4.10349	6.11715	3.67491	2.24145	2.08682	1.92758	0	2.12744	2.25692	0.877011	2.48125	0.97579	0.721918	1.75494	2.89437	6.95793	6.93185	1.36398	0.963789	1.17658	3.89	4.60685	4.71555	0.857855	2.07367	5.76819	2.27792	3.40188	0.664451	0.3875	1.2442	0.327263	0.435736	0.399271	1.14335	1.69171	1.54331	1.46161	0.291491	0.496434	0.328187	2.30723	1.59016	0.88255	2.05151	1.12927	1.04872
	0.04	2.67165	3.83646	3.99617	3.49443	2.5551	2.24469	1.57285	0.915784	2.286	2.55787	0.127859	2.35085	0.902167	0.889704	1.03072	4.04579	6.43657	6.93185	1.50961	0.8417	1.17496	3.56666	4.2355	5.76888	1.62547	2.26223	7.37335	2.24792	2.24561	0.180941	0.353574	0.933324	0.185557	0.0680837	0.181403	1.07918	1.20497	1.1078	1.08265	0.527591	0.398117	0.423504	3.05361	1.67509	0.822775	2.21814	1.40229	1.15719
	0.08	1.44822	2.66057	4.54869	3.12331	1.80849	1.13504	0.934016	0.680837	1.69471	1.88811	0.572134	1.42307	0.786771	0.414272	1.13758	4.40352	1.8228	6.20231	1.0351	0.667913	0.78954	2.14083	3.52074	4.46214	1.39445	2.09629	7.95241	1.71779	2.24769	0.00553902	0.108934	0.3058	0.0223869	0.217406	0.509359	1.14311	0.268873	0.982714	0.58252	0.581135	0.730227	0.44266	1.41868	0.861086	0.913476	1.66909	0.740151	0.708994
	0.12	0.893628	1.72148	2.86113	1.93519	0.847469	1.68432	1.11519	0.920169	1.14081	2.47386	0.669067	0.723995	0.0567749	0.167324	1.21535	2.41801	1.24651	5.66549	1.02656	0.31157	0.854393	1.08911	3.89093	2.94306	0.599598	1.01272	7.59445	1.17935	0.91463	0.0523899	0.0796233	0.200328	0.0196173	0.0890858	0.3028	0.44866	0.0763923	0.794156	0.0814697	0.101779	0.116319	0.508897	0.307646	0.222945	1.12327	1.70902	0.424889	0.712917
	0.16	0.296799	0.816774	1.36744	1.42837	0.407579	1.13734	1.48699	0.0491588	1.20658	2.79513	0.342034	1.02726	0.287106	0.0341573	0.82139	0.673683	0.627293	5.43677	1.51192	0.56798	0.576981	0.662374	1.65386	1.7411	0.0630063	0.272797	7.31473	0.892012	1.23612	0.0486972	0.0274643	0.0424658	0.073392	0.321263	0.0941633	0.323571	0.474971	0.462046	0.441967	0.0106164	0.165017	0.428351	0.375268	0	0.365344	0.25341	0.286644	0.964943
	0.2	0.306031	1.66447	1.54562	2.01551	0.239793	1.64878	1.33513	0.115165	1.59662	2.54979	0.688453	1.33236	0.293799	0.0163863	0.0320801	0.293337	0.651065	6.13538	0.750306	0.540054	0.480048	0.255026	0.993099	1.0021	0.0205405	0.426966	6.81599	1.42676	0.747767	0.0186942	0.058852	0.0657758	0.0699301	0	0.041081	0.387962	0.579058	0.32911	0.4572	0.103395	0.0918553	0.273489	0.0999331	0.0826236	0.327494	0.658681	0.0597752	0.811235
	0.24	0.34665	1.25666	1.43114	2.8849	0.361421	0.0258487	0.773154	0.0708532	1.47915	1.78218	0.600752	1.31967	0.650604	0.0720072	0.307415	0.475894	0.871703	5.21521	0.376422	0	0.369729	0.732766	0.713841	0.940248	0.344804	0.574442	5.46124	0.852547	0.0316185	0.00392347	0.06116	0.0639295	0.0639295	0.0221561	0.114011	0.234716	0.740151	0.231485	0.577904	0.0897782	0.0341573	0.320109	0.278566	0.101549	0.626601	0.651988	0.137091	0.482587
	0.28	0.0429274	0.784925	1.27951	2.80251	0.137321	0.852316	0.366729	0.0692377	1.53569	1.44684	0.286182	1.50223	0.480048	0.0941633	0.471278	0.292645	1.45145	4.49653	0.100856	0.357266	0.428581	0.697224	0.352189	1.52992	0.00992407	0.548824	4.17434	0.222715	0.291491	0.115165	0.10201	0	0.0553902	0.0180018	0.0371576	0.319417	0.44566	0.0606984	0.540977	0	0.0228484	0.0161555	0.306723	0.251564	0.614369	0.433197	0.227792	0.232177
	0.32	0.00207713	0.549978	1.67371	2.51956	0.448199	1.06441	0.846546	0.0463893	0.276028	0.67576	0.452353	1.39399	0.468508	0.103395	0.293799	0.161785	0.701378	4.2782	0.229638	2.35685	0.336957	0.257333	0.822544	1.71848	0.107549	0.0175402	3.45081	0.399501	0.0581597	0.133398	0.0983175	0.0597752	0	0.0690069	0.120012	0.444506	0.74869	0.474047	0.165247	0.105472	0.0692377	0.0646218	0.245794	0	0.109626	0.509589	0.429274	0.602368
	0.36	0.255949	0.077777	0.945556	2.61303	0.183941	1.07849	1.14842	0.00207713	1.03857	0.495742	0.166632	0.79231	0.404579	0.58829	0.413349	0.185557	0.291029	4.32089	0.14563	3.043	0.287567	0.412887	0.864779	1.26936	0.00276951	0.215329	2.06374	0.0482356	0.0639295	0.100625	0.0840084	0.0295414	0	0.119781	0.123705	0.357959	0.822544	0.166401	0.218791	0.230331	0.00623139	0.0616215	0.341573	0	0.308339	0.356805	0.187865	0.867548
	0.4	0.0743151	0.190634	1.05911	2.91952	0.313878	0.770846	0	0.0332341	0.955249	0.369268	0.139629	0.676683	0.324032	0.452815	0.585751	0.216483	0.297491	3.59713	0.610907	3.34303	0.110319	0.284105	0.332803	1.25966	0	0.00923169	3.11477	0.421658	0	0	0.0309262	0.0253872	0	0.100856	0.0491588	0.0295414	0.0237716	0.451661	0.386116	0.29703	0.0159247	0.106395	0.073392	0	0.146784	0.142399	0.445198	0.829468
	0.44	0.176787	0	1.27444	2.72243	0.354035	0.523437	0	0.016617	0.517206	0.0353112	0.44289	0.0883935	0.585059	0.459969	0.14863	0.708763	0.159708	3.79307	0.280874	2.97907	0.0454661	0.454199	0.167324	1.34875	0.22133	0.113319	2.96199	0.373422	0.0154631	0	0.042235	0.0540054	0	0.00415426	0.146553	0.277643	0.130859	0.187865	0.526206	0.111934	0.0870087	0.277412	0.0983175	0	0.0470816	0.268181	0.295645	0.79508
	0.48	0.266104	0	1.75748	2.09375	1.02264	0.18925	0	0.106626	0.88255	0.175402	0.556209	0.0992407	0.646911	0.562441	0.292875	0.0950864	0.0523899	3.50966	0.375038	3.86969	0.0648526	0.379192	0.215098	1.70971	0.313416	0.0597752	2.54795	0.284798	0.00392347	0	0.036696	0.118166	0	0	0.171479	0.306954	0	0.401579	0.650373	0.0447737	0.0369268	0.205867	0.0290798	0	0.0186942	0.378038	0.191327	0.764846
	0.52	0.19225	0	1.9832	1.07572	1.55462	0.395809	0	0.0800849	1.02633	0.114011	0.043389	0.657527	0.0872395	0.519283	0.327956	0.0706224	0.102703	1.32221	0.282721	3.24471	0.00323109	0.171479	0.523437	1.77341	0.228023	0.00923169	1.82788	0.183941	0.0205405	0	0.0403887	0.0946248	0	0	0.118627	0.344573	0.565672	0.238639	0.595444	0.112165	0	0.235177	0.0186942	0.115858	0.0101549	0.567518	0.0976251	0.629832
	0.56	0.047774	0.117935	1.29059	1.16666	1.16019	0.618062	0	0.0503127	0.928477	0.0371576	0.224099	0.420504	0.558056	0.471278	0.168478	0.0272335	0.0186942	0.693992	0.53313	3.35757	0.0424658	0.506358	0.489049	2.352	0	0.119781	1.26197	0.113088	0.10201	0	0.031157	0	0	0.0117704	0.127397	0.27672	0.363729	0.440583	0.346881	0.282259	0	0.137783	0.0450045	0.0507743	0.00530822	0.729996	0.0486972	0.128321
	0.6	0.173787	0.431351	1.29451	0.390501	0.757922	0.788848	0	0.0186942	1.65501	0	0.333495	0.995638	0.436197	0.891551	0.0103857	0.0957788	0.0265411	1.82649	0.357959	3.49304	0.347112	0.761153	0.418657	2.05105	0.144014	0.00346188	0.414272	0.241178	0.00138475	0	0.0316185	0.0715456	0	0	0.129013	0.210483	0.117473	0.515359	0.455353	0	0	0.0216945	0.109626	0.0191558	0.00207713	0.229869	0.0701609	0.0856239
	0.64	0.159477	0.065545	1.46738	0.442429	0.435736	0.742459	0.210944	0	2.74412	0	0.490203	1.02726	0.263103	1.55508	0.0800849	0.142168	0.289644	0.130167	0.723995	2.6218	0.298414	0.117242	0.711994	2.355	0.210252	0.128551	1.33998	0.195481	0.00830852	0	0.00692377	0.104087	0	0	0.152785	0.304877	0.463893	0.236331	0.368114	0.0830852	0	0.211637	0.04662	0.101779	0	0.342265	0.18948	0.652911
	0.68	0.16617	0.333726	0.931247	0.715456	0.0971636	1.26059	0.73692	0.012232	2.44963	0	0.438736	0.457661	0.100625	1.69725	0.0415426	0	0.371114	0.280874	0.770846	1.91627	0.0853932	0.336726	0.953865	2.36839	0.108472	0.00553902	0.878396	0.0330033	0	0	0.0117704	0.0920861	0	0	0.164093	0.327263	0.174479	0.307185	0.319186	0.147938	0.0173094	0.172171	0.0791618	0.115627	0	0.392809	0	1.11311
	0.72	0.11078	0.210483	1.09603	0.532669	0.288952	0.184865	0.789771	0	1.25251	0.109165	0.606522	0.960558	0.143784	1.73187	0.444044	0.315724	0.371114	1.03303	0.34365	1.99658	0	0.485356	0.327956	3.31025	0.0228484	0	0.872395	0.0937017	0	0	0	0.0653142	0	0	0.252025	0.208867	0.106395	0.355189	0.399271	0.0814697	0	0.0103857	0.0810081	0.0632371	0.00830852	0.398117	0	1.00187
	0.76	0.214868	0.845161	0.840776	0.0756999	0.170094	0.815389	0.716149	0.00207713	1.30421	0	0.0583905	0.638602	0.100856	1.60839	0.435274	0.368345	0.371114	0.279028	0.0613908	2.85444	0.299107	0.24164	0.0583905	2.74804	0	0	0.680837	0.226176	0	0	0.0484664	0.00207713	0	0	0.201251	0.177941	0.272104	0.368345	0.456276	0.0646218	0.0182326	0.190865	0.0323109	0.0438505	0.0583905	0.0904706	0	0.595213
	0.8	0.174017	0.694454	0.462277	0.144476	0.0558517	0	0.55921	0	0.986637	0	0.299338	0.48051	0.358882	0.780309	0.268411	0.452353	0.474278	0.072238	0.232639	2.10898	0.35542	0.422581	0.155554	2.20291	0	0	0.375038	0.223638	0	0	0.0413118	0.0090009	0	0	0.0147707	0.0276951	0.205867	0.279028	0.361652	0.0330033	0.00507743	0.00415426	0.0198481	0.0406194	0	0.196404	0	0.390962
	0.84	0.0930093	0.502896	0.629832	0.343188	0.0874703	0	0.444506	0.0163863	1.01526	0	0.319186	0.257564	0.413118	0.379653	0.192019	0.490664	0.572134	0.0500819	0.0138475	1.0411	0.0180018	0.374345	0.283182	1.42145	0	0	1.09211	0.438275	0	0.00553902	0.0341573	0.0724688	0	0	0.0985483	0.0847008	0.053313	0.34665	0.273489	0.00207713	0.0120012	0.0136167	0.00138475	0	0	0.17194	0.00207713	0
	0.88	0.0634679	0.221099	0.65545	0.531053	0.224099	0	0.378499	0	0.379423	0	0.0604676	0.255256	0.0431582	0.380115	0.00207713	0.423504	0.642295	0.464123	0.187634	0.364652	0.0754691	0.0879319	0.169863	1.73163	0	0	1.18212	0.513282	0	0.0193866	0.101087	0.0683145	0	0	0.112857	0.222253	0	0.0212329	0.0101549	0.00207713	0.00346188	0	0.0103857	0	0	0.156477	0.00946248	0.078931
	0.92	0.102933	0.285952	0.277412	0.641372	0.0973944	1.08911	0.490203	0	1.1715	0	0.318032	0.230792	0.239332	0.146322	0.00623139	0.415195	0.605137	1.75194	0.0980867	0.363267	0.0316185	0.0699301	0.32634	1.71571	0	0.00346188	1.52992	0.814466	0	0.00276951	0.111934	0.114473	0	0	0.10478	0.28826	0	0.211406	0.140553	0.0138475	0	0	0.0106164	0.00346188	0	0.500819	0	0.278105
	0.96	0.0669298	0.129474	0.120243	0.44566	0.117935	0.153015	0.507974	0.0113088	0.967943	0.0699301	0.515821	0	0.376191	0	0	0.500819	0.357959	2.52141	0.0334649	0.5419	0.354728	0.200328	0.355882	0.889474	0	0	3.31533	0.430658	0	0	0	0.0987791	0	0	0.0939325	0.295414	0	0.215329	0.144938	0.0918553	0	0	0.00207713	0	0	0.618985	0	0.176095
	1	0.10478	0.138475	0.554594	0.589444	0.117704	0.43689	0.449814	0.0193866	0.818851	0.00484664	0.433197	0	0.486049	0.00207713	0	0.331418	0.230792	1.95043	0.0156939	0.14286	0.186942	0.0221561	0.0546978	0.881857	0	0.0528514	3.70168	0.0193866	0	0	0.134552	0	0	0	0.0678529	0.00207713	0.00553902	0.0383115	0.164324	0.130859	0	0	0.00207713	0	0	0.457892	0.00415426	0.0251564
	1.04	0.116319	0.031157	0.831545	0.38173	0.0761615	0.141245	0.102703	0.00207713	0.991484	0.053313	0.797387	0.0609292	0.421658	0.0475432	0	0.312031	0.0530822	1.97304	0.0304646	0.0263103	0.00207713	0.122551	0.187403	0.848854	0.00207713	0	3.83923	0.196404	0	0	0.0740843	0.0904706	0	0	0.0957788	0.201251	0.129936	0	0.152554	0.138245	0	0	0	0.00553902	0.0131552	0.133167	0	0.411503
	1.08	0.109396	0.10478	0.645295	0.0540054	0.0646218	0.508666	0.272797	0	0.732304	0.0872395	0.389577	0.18348	0.102241	0.128782	0.153246	0.470586	0.394655	3.29918	0.255256	0.0124628	0	0.0930093	0.0380807	0.109396	0	0	3.35203	0.191096	0	0	0.0364652	0.191788	0.00553902	0	0.102703	0.261718	0.137783	0.0145399	0.223407	0.04662	0	0	0.00461585	0.0060006	0	0.302107	0.0182326	0.631217
	1.12	0	0.128321	0.644141	0.25041	0.0306954	0.301646	0.537746	0	0.342496	0	0.561748	0.275797	0.217406	0.0313878	0.213944	0.458354	0.371576	3.89024	0.308339	0.0223869	0.431812	0.0627755	0.422119	0.0447737	0	0	1.88142	0.130859	0	0	0.0535438	0.181172	0	0	0.105934	0.255256	0	0.0309262	0.321494	0.0240024	0	0	0.04662	0	0	0.0230792	0.0392347	0.618985
	1.16	0.00207713	0.185326	0.795772	0.230792	0.0242332	0.540054	0.533592	0	0.474971	0	0.32911	0.309954	0.0431582	0.0886242	0.184403	0.279028	0.174017	3.21609	0.00346188	0	0	0.00207713	0.694223	0.434813	0	0	2.83667	0.00369268	0	0	0	0.0874703	0	0	0	0.2271	0.0394655	0	0.369268	0.00207713	0	0	0.0371576	0	0	0.0313878	0.0274643	0.380577
	1.2	0.0376191	0.0752383	0.758384	0.237485	0.0620831	0.618293	0.256641	0	0.0613908	0.182788	0.168248	0.00207713	0.0877011	0.0847008	0.276258	0.188557	0.0454661	2.45171	0.218791	0	0	0.00877011	0.585289	0.327263	0.00207713	0	3.58605	0.00207713	0	0	0.00276951	0	0	0	0	0.137552	0.0731612	0	0.463431	0	0	0	0.0152323	0	0.00692377	0.0826236	0.00415426	0.17771
	1.24	0.0609292	0.077777	0.372037	0.206559	0.0881627	0.0657758	0.0401579	0	0.00276951	0.18048	0.438967	0	0.0743151	0.0997023	0.386808	0.209098	0.111473	1.42814	0.12809	0	0	0.00484664	0.352189	0.517436	0	0.00138475	3.3458	0	0	0	0.00761615	0.0090009	0	0	0	0.251333	0	0.105934	0.467124	0.00346188	0	0	0.0117704	0.0129244	0.0182326	0	0.0535438	0.0126936
	1.28	0.0332341	0.215791	0.292875	0.237254	0.0616215	0.481202	0.214406	0.0480048	0.00761615	0.0090009	0.60883	0.0632371	0.0909322	0.0743151	0.332341	0.129013	0.0553902	0.936786	0.0263103	0	0.00969328	0	0.00692377	0.47474	0.0180018	0	2.56503	0	0	0	0.00830852	0.0574673	0	0	0	0.3058	0.0528514	0.192942	0.392578	0	0	0	0.0115396	0.00207713	0.0417734	0.00438505	0	0
	1.32	0	0.0706224	0.490664	0.29703	0.125551	0.0350804	0.139168	0.00415426	0.316878	0.011078	0.432736	0	0.247871	0.143091	0.114242	0.0662374	0.246948	0.535207	0	0.00692377	0.0156939	0.0253872	0.0196173	0.673221	0	0.0108472	3.21055	0.00646218	0	0	0.0450045	0.0800849	0	0	0	0.302107	0.0456969	0.12809	0.398117	0	0	0.00207713	0.0108472	0	0.0512359	0.136398	0.0865471	0.00692377
	1.36	0	0.0408502	0.893628	0.334649	0.242563	0.338572	0.111934	0	0.00415426	0	0.527822	0.072238	0.423965	0.00761615	0.0212329	0.0724688	0.460892	0.185326	0	0.407348	0.0168478	0.017771	0.00207713	0.488818	0	0	2.93268	0.0276951	0	0	0.0346188	0.0715456	0	0	0.00207713	0.300722	0	0.162478	0.212791	0	0	0.00207713	0.00923169	0	0.0378499	0.0452353	0.143553	0.04662
	1.4	0	0	0.552286	0.0117704	0.242794	0.0994715	0.172402	0	0.0168478	0	0.266796	0.0396963	0.0387731	0	0	0.162478	0.174017	1.14219	0.315032	0.675529	0	0.114935	0.0376191	0.517898	0	0.00530822	3.32687	0.108472	0	0	0.00761615	0.11355	0	0	0.0210021	0.0997023	0.00207713	0.00415426	0	0	0	0	0.00738535	0	0.0175402	0.095548	0.0512359	0.183711
	1.44	0	0.0117704	0.709456	0.207944	0.204251	0.041081	0.363959	0	0.030003	0	0	0.0180018	0.0150015	0.04662	0.0182326	0.110319	0.191096	1.24951	0.41935	0.0115396	0.00207713	0.0429274	0.0708532	0.29426	0.0470816	0.00346188	3.95347	0.048928	0	0	0.00484664	0.151631	0	0	0.0570057	0.168709	0	0.066699	0.119781	0	0	0	0.0060006	0	0.0256179	0.0549286	0.0304646	0.361421
	1.48	0.00415426	0.0473124	1.2959	0.273258	0.204251	0.138475	0.451661	0	0.122551	0	0.088855	0	0.0505435	0.0138475	0.0484664	0.129936	0.263565	1.11842	0.105241	0.0505435	0.00623139	0.176787	0.0200789	0.123243	0.00692377	0.00138475	3.85054	0.00784694	0	0	0.0293106	0	0	0	0.053313	0.238408	0.0939325	0.095548	0.350343	0	0	0	0	0	0.0353112	0.0521591	0.105472	0.421888
	1.52	0.00207713	0.108242	0.811466	0.220176	0.204251	0.0263103	0.3088	0	0.0639295	0	0.0823929	0	0.0549286	0	0.00415426	0.153938	0.319186	2.17914	0.00207713	0.105011	0.00484664	0.243255	0.207251	0.547209	0	0	3.47204	0.00138475	0	0	0.0420042	0.0909322	0	0	0.0546978	0.266104	0.146784	0.00346188	0.45443	0	0	0	0	0	0.0445429	0.0341573	0.138014	0.599829
	1.56	0	0.162709	0.135244	0	0.142399	0.331649	0.0198481	0.00623139	0	0	0.607215	0.00207713	0.0558517	0.0357728	0.0717764	0.173325	0.600983	2.29292	0.137783	0.00692377	0	0.152092	0.625678	0.466431	0	0.00830852	3.09723	0	0	0	0.041081	0.184172	0	0	0.0627755	0.273489	0	0.00761615	0.537746	0.00207713	0	0	0	0	0.0519283	0.199635	0.0625447	0.49805
	1.6	0	0.139168	0.16017	0.00623139	0	0	0.00207713	0.00207713	0.035542	0	0.0763923	0.00207713	0.292875	0.146322	0.127628	0.0417734	0.249256	1.66747	0.187634	0.0143091	0	0.137552	0.519744	0.305107	0.00692377	0.0115396	2.70396	0	0	0	0	0.137783	0	0	0.0546978	0.225484	0.00415426	0	0.562672	0.0230792	0	0	0	0	0.0276951	0.112627	0	0.310185
	1.64	0.00484664	0.111242	0.479586	0.00761615	0.251102	0.0196173	0.00623139	0	0.0754691	0	0.147245	0	0.316185	0.0103857	0.244871	0.0203097	0.0124628	0.103857	0.12809	0	0.011078	0.0583905	0.565672	0.103164	0	0	2.27654	0.041081	0	0	0.0371576	0.0627755	0	0	0.00623139	0.0627755	0.00207713	0.0145399	0.474509	0.0060006	0	0	0	0	0.00323109	0.00207713	0	0.0286182
	1.68	0.0196173	0.0512359	0.175864	0.149784	0.0840084	0.0431582	0.151631	0	0.00784694	0.0724688	0.375961	0	0.326571	0.263565	0.215098	0.141706	0	0.322417	0.355651	0	0.00623139	0.325186	0.458815	0.221561	0	0.0392347	1.51607	0.170556	0	0	0.0493896	0	0	0	0	0.0699301	0	0.0973944	0.245101	0	0	0	0	0	0	0.110319	0	0.0159247
	1.72	0.0193866	0.117242	0.207021	0.129474	0.122551	0.178402	0.441506	0.00830852	0.274181	0	0.0980867	0	0.105703	0.0279259	0.0413118	0.171709	0.0131552	0.284105	0.407579	0	0	0.134552	0.292183	0.330495	0	0	2.5094	0.0101549	0	0	0.0463893	0.00207713	0	0	0	0.16594	0.00415426	0.0249256	0.0819313	0	0	0	0.00346188	0.00207713	0	0.0581597	0	0.0865471
	1.76	0.0800849	0.0660066	0.775001	0.415657	0.202866	0.0390039	0.51836	0	0.226176	0	0.0436197	0.0235408	0.0357728	0.00276951	0.00692377	0.188557	0.165709	0.727227	0.0983175	0	0.0500819	0.254102	0.279951	0.271181	0	0.00207713	2.55556	0.00415426	0	0	0.0371576	0.0590828	0	0	0	0.169402	0.00415426	0.00484664	0.00992407	0	0	0	0.00415426	0.00138475	0	0.00623139	0	0.11655
	1.8	0.0858547	0.00623139	0.0810081	0.306723	0.105703	0.016617	0.568211	0.013386	0.146092	0	0.30003	0	0.0103857	0.0265411	0.053313	0.190634	0.237947	0.865471	0.00392347	0	0.0625447	0.320109	0.11932	0.103857	0	0.00530822	1.88119	0.0147707	0	0	0.0493896	0.114473	0	0	0.00461585	0	0	0.0117704	0.00761615	0	0	0	0.00853932	0	0	0.0228484	0	0.322648
	1.84	0.111703	0.156246	0.356113	0.200789	0.0156939	0	0.768308	0	0.00207713	0.394193	0.168248	0	0.00138475	0	0.0874703	0.243255	0.154862	0.0436197	0.0364652	0	0.0350804	0.00530822	0.0881627	0.0572365	0.00207713	0.00346188	3.60128	0	0	0	0.0396963	0.159016	0	0	0	0.0736227	0.0327725	0.016617	0.0567749	0.00207713	0	0	0.00346188	0	0	0	0	0.0738535
	1.88	0.096702	0.0150015	0.268411	0	0.0143091	0.00969328	0.712456	0	0	0.51259	0.308108	0.00207713	0.11355	0.0609292	0.0823929	0.29726	0.0346188	0.0994715	0.0136167	0	0	0.342034	0.108242	0.140322	0	0	4.03863	0	0	0	0.00207713	0.117473	0	0	0	0.123705	0.0429274	0.0745459	0.0394655	0.0103857	0	0	0.00484664	0	0	0	0	0.00207713
	1.92	0	0.0191558	0.0964712	0.00946248	0.00830852	0.131321	0.537746	0	0.0415426	0.105241	0.332803	0	0.0237716	0	0.00830852	0.11355	0.118627	0.519744	0.00276951	0	0	0.0336957	0.14563	0.0877011	0	0.0154631	4.10072	0	0	0	0	0.0327725	0	0	0	0	0.00207713	0.155554	0	0.00207713	0	0	0	0	0	0.00207713	0.0249256	0.0106164
	1.96	0.095548	0.0152323	0.353112	0.0258487	0.0131552	0.0821621	0.0124628	0.00623139	0.0387731	0.138475	0.00207713	0.344342	0.119781	0	0	0.0152323	0.29426	0.221791	0.0228484	0	0.00207713	0.251333	0.251794	0.0256179	0	0.00692377	4.31143	0	0	0	0.0403887	0	0	0	0	0.0429274	0	0.096702	0.0186942	0	0	0	0	0	0.00761615	0.0339265	0	0.00692377
	2	0.173556	0.0805465	0.378038	0.29126	0.0373884	0.017771	0.127167	0	0.207021	0.265411	0.0542362	0.156939	0.0943941	0.048928	0	0	0.188096	0.426273	0.013386	0	0	0	0.132013	0.0320801	0	0.00207713	3.14616	0	0	0	0.0447737	0.0445429	0	0	0	0.17471	0	0.00692377	0.0090009	0	0	0	0	0	0.0997023	0.0493896	0	0.0286182
	2.04	0.0706224	0.00276951	0.324725	0.153015	0.0228484	0.00830852	0.149553	0.0120012	0.112857	0.169632	0.26218	0	0.114935	0.043389	0.0246948	0	0	0.787463	0.00692377	0	0	0.217406	0.076623	0.0090009	0	0.0750075	4.12957	0.00415426	0	0	0	0.104549	0	0	0	0.196866	0.00346188	0.177248	0.065545	0	0	0	0	0	0	0.00276951	0.00276951	0.109626
	2.08	0.00853932	0.0756999	0.34088	0.261718	0.00715456	0.0636987	0.180018	0	0	0.0140783	0.0103857	0	0.284336	0.0117704	0.0510051	0.00276951	0	0.20979	0	0	0.00507743	0.0456969	0.00346188	0.00484664	0	0.00207713	4.26527	0.0276951	0	0	0	0.0805465	0	0	0	0.197097	0	0.152323	0.225946	0	0	0	0	0	0	0.0145399	0	0.0173094
	2.12	0.00646218	0	0.57975	0.106626	0.0186942	0.114011	0.337188	0	0.0214637	0.95248	0.276951	0	0.134552	0	0.110088	0.066699	0.0207713	0.988022	0.012232	0	0.00830852	0	0.0964712	0	0	0.0223869	3.51312	0.00669298	0	0	0.00207713	0.016617	0	0	0.0203097	0.226176	0	0.0625447	0.399271	0	0	0	0	0	0	0.00207713	0	0.054467
	2.16	0.00207713	0	0.595444	0	0.0140783	0.0918553	0.541208	0.00415426	0	0.611369	1.36929	0.112627	0.00415426	0.00761615	0.160401	0.150707	0	0.197097	0.00207713	0.0265411	0.130398	0.0242332	0.17471	0.00392347	0	0	3.45127	0	0	0	0.00553902	0	0	0	0.0304646	0.24764	0	0.0461585	0.517898	0	0	0	0.00207713	0	0	0	0	0.427427
	2.2	0	0	0.513974	0.00207713	0	0.00415426	0.478432	0	0.00207713	0.326571	0	0	0.14263	0.00830852	0.137552	0.0362344	0.186942	0.563133	0.00346188	0	0.101087	0.0560825	0.173325	0.00276951	0	0.0503127	3.48681	0	0	0	0	0.00207713	0	0	0.0256179	0.209559	0.00415426	0.112857	0.472663	0	0	0	0.00623139	0	0	0.00715456	0	0.053313
	2.24	0.0304646	0	0.43689	0.0516975	0.0332341	0.0090009	0.0726996	0.02331	0.0198481	0.00415426	1.3656	0	0.144938	0.0593136	0.109165	0.031157	0	0.00646218	0	0	0.0131552	0.0325417	0.12809	0.0826236	0	0.00830852	3.51727	0.00830852	0	0	0	0.0373884	0	0	0.0265411	0.0360036	0	0.159939	0.487433	0.0090009	0	0	0	0	0	0	0	0.147476
	2.28	0	0.0090009	0	0.153015	0.0267719	0.0664682	0.00415426	0.00207713	0.0302338	0.202174	1.40922	0.0616215	0.00761615	0.00761615	0.0671606	0.0745459	0.00530822	0.0893166	0	0	0	0.0136167	0.121166	0.109857	0	0.0401579	2.97999	0	0	0	0	0.0874703	0	0	0.0226176	0.237254	0	0.0237716	0.423504	0.00207713	0	0	0	0	0	0.00415426	0	0.217637
	2.32	0	0.00553902	0.00207713	0.00415426	0.0491588	0.0101549	0.22133	0	0.329571	0.0152323	0.943248	0.00207713	0.013386	0	0.0364652	0.156016	0	0.109396	0	0	0	0.024464	0.108011	0.133167	0	0.00346188	2.55926	0.00923169	0	0	0	0.0904706	0	0	0.0193866	0.245332	0	0	0.27095	0.024464	0.0560825	0	0	0	0	0.0606984	0	0.263565
	2.36	0	0.0251564	0.00138475	0.011078	0.146553	0	0.531515	0	0.0196173	1.00672	1.33975	0	0.0143091	0.0747767	0.120243	0.164093	0	0	0.0378499	0	0	0	0.0752383	0.201712	0	0.00807773	2.86067	0	0	0	0.00853932	0.0272335	0	0	0.00138475	0.236101	0	0.13386	0	0.0163863	0.0124628	0	0	0	0	0	0.0131552	0.171479
	2.4	0	0.124397	0.181634	0.201482	0.252718	0.0528514	0.609292	0.00207713	0.0270027	0.896628	1.53615	0.0339265	0.0318493	0.0360036	0.168478	0.144938	0.0186942	0.258257	0.0503127	0	0	0.00276951	0.02331	0.0907014	0	0.243947	2.69773	0.00830852	0	0	0.0323109	0	0	0	0	0.106857	0.00623139	0.16317	0.0770846	0	0.00415426	0	0	0	0	0.00715456	0.12532	0.197327
	2.44	0.0353112	0.0895474	0.076623	0.0567749	0.189019	0.00415426	0.454892	0.00830852	0.013386	0.176556	0.855778	0.0173094	0.0856239	0.00484664	0.162016	0.108934	0.216252	0.136629	0	0	0	0.00830852	0.0396963	0.182095	0	1.76741	1.91096	0	0	0	0.0461585	0.0413118	0	0	0	0.00276951	0.00276951	0.0867779	0.28549	0	0.00415426	0	0	0	0.00138475	0.0136167	0.0743151	0.612984
	2.48	0	0.00969328	0.0618523	0.256641	0.0152323	0.00830852	0.298184	0.00807773	0.0212329	0.170325	1.16019	0.0346188	0.0108472	0	0.0980867	0.0946248	0.0904706	0.150015	0.0551594	0	0	0.11078	0.143091	0.180249	0	2.41616	2.75081	0.00207713	0	0	0.00692377	0.0671606	0	0	0	0.0182326	0	0.00461585	0.304415	0.00415426	0	0	0	0	0.00461585	0.00415426	0	0.429043
	2.52	0	0.00207713	0.0253872	0.0927785	0.0196173	0.0136167	0.351727	0	0.139629	0.3028	0.337418	0.00346188	0.00830852	0.0565441	0.0101549	0.171479	0.0530822	0.337649	0.0369268	0	0	0.124859	0.112627	0.172171	0	2.55118	1.38983	0	0	0	0	0.0180018	0	0	0	0.0205405	0	0.0145399	0.280413	0	0	0	0	0	0.0115396	0.00346188	0	0.108472
	2.56	0.00207713	0.00646218	0.481664	0.0376191	0.0196173	0.0646218	0.467354	0.00692377	0.0468508	0.501973	0.825313	0.144014	0.0313878	0.00207713	0.00415426	0.123935	0.00207713	0.174248	0.065545	0	0	0.0283875	0.0512359	0	0	2.45678	2.02405	0.0863163	0	0	0	0	0	0	0.00623139	0.0120012	0	0.0969328	0.248794	0.00207713	0	0	0	0	0.0221561	0.0847008	0	0.0156939
	2.6	0	0.0491588	0.536131	0.307185	0	0.0383115	0.391193	0	0.234485	1.16042	0.412426	0	0.0747767	0.054467	0.00207713	0.058852	0.0117704	0	0.0840084	0	0	0.150246	0	0.0498511	0.00276951	2.08129	2.26777	0.293337	0	0	0.0228484	0	0	0	0.043389	0	0	0.173325	0.229869	0	0	0	0	0	0.0283875	0.0228484	0.00484664	0.0941633
	2.64	0.0306954	0.0706224	0.228715	0.0413118	0	0.184172	0.363267	0.0323109	0.298876	0.534284	0.753998	0	0.00623139	0.00623139	0.00692377	0	0.0124628	0.246717	0.0143091	0	0	0	0.0309262	0.117935	0	1.56454	2.21099	1.24697	0	0	0.0228484	0	0	0	0.054467	0.00207713	0	0.0399271	0.339265	0	0	0	0	0	0.00623139	0	0	0.0782386
	2.68	0.0228484	0.0318493	0.0463893	0.00415426	0.00207713	0.00207713	0.0897782	0	0.00484664	0.487895	0.071084	0	0.00830852	0.0440813	0.0429274	0.0452353	0.0182326	0	0.00346188	0	0	0.00207713	0.0313878	0.0895474	0	1.17681	2.73581	1.68409	0.0309262	0	0.0117704	0	0	0	0.0493896	0.00992407	0	0	0.381961	0	0	0	0	0	0.030003	0.0265411	0	0
	2.72	0.0180018	0.0260795	0.597752	0.00623139	0	0.0161555	0.116781	0.0168478	0.0186942	0.0519283	0.27095	0.00207713	0.0147707	0.00415426	0.126474	0.0826236	0.194558	0	0	0	0	1.14265	0.0147707	0.14286	0	1.07826	2.7095	2.10159	0	0.00207713	0.00969328	0.0387731	0	0	0.0581597	0.0180018	0	0	0.365575	0	0	0	0	0	0.0274643	0	0	0.202405
	2.76	0.0553902	0.0090009	0.412426	0.0470816	0	0.031157	0.141014	0.0152323	0	0.00207713	0.490203	0.0136167	0	0.0383115	0.146553	0.139399	0.196635	0.193404	0	0	1.76256	5.06104	0.0519283	0.154862	0.423965	1.01133	2.81751	2.09075	0.0685453	0	0	0.0879319	0	0	0.08447	0.0378499	0.054467	0.0909322	0.281567	0	0	0	0	0	0.0120012	0.0191558	0	0.490664
	2.8	0.0713148	0	0.028849	0.0180018	0	0.0258487	0.0330033	0.00830852	0.236793	0	0.56498	0.00207713	0.0173094	0	0.112627	0.109396	0.0403887	0.103626	0	0	2.47802	6.0186	0.0865471	0.187403	1.40137	1.12396	2.85121	1.89296	0	0	0	0.0650834	0	0	0.0814697	0	0	0.0496203	0.0360036	0	0	0	0	0	0.00138475	0.0620831	0	0.146092
	2.84	0.0276951	0	0.00830852	0.16894	0.0604676	0.0660066	0	0.0364652	0.0170786	0	0.644372	0	0	0	0.113319	0.0394655	0	0.00138475	0	0	3.58351	5.81527	0.10778	0.150246	1.3596	1.22712	3.05915	1.7104	0	0	0	0.00207713	0.00207713	0	0.0246948	0.0392347	0	0.0909322	0.126705	0	0	0	0	0	0.0090009	0	0.0258487	0.00276951
	2.88	0	0	0.500589	0.165709	0.118396	0.0198481	0	0.121858	0.192712	0	0.338803	0	0.0500819	0.0860855	0.0939325	0.0318493	0	0	0	0	3.52374	5.09936	0.134321	0.132936	0.647834	0.556671	2.08036	1.37506	0	0	0	0	0	0	0.00761615	0.158324	0	0.0290798	0.203328	0	0	0	0	0	0.0302338	0	0.00346188	0.00276951
	2.92	0.00207713	0	0.367421	0.042235	0.179787	0.00207713	0.0175402	0.385423	0	0	0.111934	0	0.0821621	0.0180018	0.0219253	0.0653142	0	0	0	0	2.98207	4.22073	0.11655	0.0590828	0.507281	0.739689	2.67188	1.06672	0	0	0	0.0348496	0	0	0	0.138014	0	0.137091	0.280874	0	0	0	0	0	0.0540054	0.00276951	0	0.0770846
	2.96	0	0.00207713	0.117012	0	0.162016	0	0.0230792	0.606291	0.0297722	0	0.299338	0	0.105934	0.0163863	0.00346188	0.0895474	0.141014	0.469893	0	0	2.51102	2.73904	0.0856239	0.00415426	0.954788	1.41176	3.04807	1.4196	0	0	0	0.016617	0	0	0.00761615	0.0470816	0.00207713	0.0872395	0.408041	0	0	0	0	0	0.00969328	0	0	0.430889
after	3	0.0258487	0.0648526	0.285952	0.00207713	0.102241	0.0528514	0.00415426	1.27813	0.0456969	0	0.313185	0	0.246717	0	0.0867779	0.0856239	0	0.0103857	0	0	2.06675	4.09195	0.0858547	0	0.421196	1.51792	3.57243	1.61093	0	0	0	0	0	0	0.0240024	0	0	0.0263103	0.458584	0	0	0	0	0	0	0	0.0683145	0.0567749
	3.04	0.0240024	0.00623139	0.346419	0	0.0240024	0.149553	0.19525	1.17519	0.0180018	0	0.184634	0.0279259	1.09834	0.0387731	0.088855	0.0207713	0.0800849	0.0270027	0	0	1.47799	3.60174	0.130167	0	0.6963	1.4983	3.53597	2.08313	0.00415426	0	0.00276951	0	0	0	0.0440813	0	0	0	0.462046	0	0	0	0	0	0	0	0.0170786	0.279259
	3.08	0.00346188	0.0124628	0.782848	0.129244	1.02656	0.00576981	0.37573	0.837315	0.00207713	0	0.627293	0.0090009	1.75748	0.508666	0.108472	0.0484664	1.31898	0.356343	0	0	1.26728	3.69475	0.153477	0.00692377	0.613908	1.95735	2.72104	2.33377	0.0669298	0.00830852	0	0.00276951	0	0	0.0987791	0	0.0350804	0.101318	0.45443	0	0	0	0.00623139	0	0.0198481	0.0503127	0.00207713	0.366498
	3.12	0.942556	0.951557	3.61213	0.0207713	1.96127	0.0216945	0.165017	0.861778	0	0	0.0426966	0.00346188	1.97904	0.899628	0.374345	0.0320801	3.55028	0.546747	0.164786	0	1.72702	3.99894	1.65847	1.25782	0.730458	2.22207	2.98876	2.67027	0.0267719	0.0267719	0	0.00415426	0.011078	0	0.0295414	0.00207713	0.0223869	0.13986	0.274412	0.0309262	0	0	0.00207713	0.0420042	0	0.0775462	0.00484664	0.142399
	3.16	1.19366	0.945325	3.99225	1.10596	1.9255	0.095548	0.0683145	1.50084	0.316416	2.22299	0.368575	0.00207713	2.35293	1.47892	1.00972	0	3.9507	1.67971	0.896397	0.00553902	2.12075	5.72065	3.08385	1.42583	0.779155	1.89873	3.28741	3.08846	1.39814	0.477971	0	0	0.604214	0.438275	0.109626	0.333264	0.411964	0.270489	0.382192	0.629601	0.16317	0	0.0260795	0.296337	0.00415426	0.716379	0.0560825	0.179556
	3.2	1.78172	1.80872	4.62831	2.90129	1.94766	1.21166	0.0413118	1.50407	0.0286182	3.50897	0.257333	0.168709	2.28646	1.76764	1.22251	0.0168478	4.18103	3.71829	1.49623	1.88327	2.7275	5.94706	2.87336	2.39862	1.3536	1.86503	3.35134	3.2881	2.27723	0.645065	0.412195	0.860625	1.08126	0.866856	0.418888	0.6933	1.43068	0.717995	0.50105	0.901244	0.890628	0.29426	0.231715	0.184403	0.173787	1.76787	1.38383	0.598906
	3.24	1.23959	1.46092	4.48014	2.95345	2.01805	1.44707	1.01756	1.29151	0.0634679	1.83157	0.469432	0	2.11267	0.609753	1.50961	0.0540054	4.59046	2.83644	1.34852	2.78059	2.67881	5.88382	2.63957	2.78035	1.12234	1.70279	4.37582	3.26848	2.23915	1.2382	0.863856	1.61255	1.5103	0.979483	0.520437	0.845392	2.18768	1.4893	0.426504	0.49528	1.01156	0.778001	0.582751	0.399963	0.546747	1.92158	1.64416	0.551132
	3.28	1.4593	0.871703	5.17759	2.67073	1.07734	1.55923	2.18168	1.38337	2.29985	2.98253	1.17796	0.0131552	2.13806	1.35521	1.61924	0.161785	3.52928	3.97701	0.834545	1.85003	2.80943	6.29209	3.69614	2.295	1.82303	2.43671	4.29943	2.86367	2.50825	0.661451	0.619447	1.39145	1.38268	1.0441	0.42235	1.18766	2.61534	1.82141	0.469893	0.862932	0.665836	0.793695	0.85647	0.808465	0.385654	1.29913	1.70925	0.175402
	3.32	1.10388	1.10619	4.75755	3.15885	1.42722	1.55416	2.0739	1.35452	3.0063	2.16252	1.83665	1.85165	2.01943	0.644141	1.2772	1.56177	3.42334	3.8113	0.811235	2.33423	2.63888	6.70798	2.33839	2.23592	2.39332	2.89898	3.90085	2.96984	2.26846	0.459507	0.570288	1.11911	1.58947	0.457892	0.909552	1.38037	2.87221	1.51584	0.571211	0.628909	0.462969	1.10873	0.584135	1.09326	0.626601	1.20243	1.51654	0.282721
	3.36	0.731381	1.28851	4.7377	3.57474	1.88303	1.27328	1.99151	1.53408	3.00422	1.07434	1.23243	2.16922	2.18468	0.591751	1.01087	2.23592	3.13554	4.33613	0.986176	1.1715	2.60172	6.15338	1.26359	2.80759	2.03005	2.5371	3.68437	3.12239	1.98343	1.11473	0.651757	0.799926	1.64924	1.09973	1.4286	1.60931	3.58005	2.00143	0.960327	0.460431	0.513513	1.06741	0.784463	1.18696	0.37273	1.75194	1.51815	2.21791
	3.4	0.882781	1.39422	5.00242	2.96314	2.19207	1.6587	1.84357	1.48423	2.85305	2.58557	0.586443	1.92065	0	1.09096	0.789079	2.01159	2.61695	4.89072	1.19943	0.843546	2.68919	5.09566	1.12073	2.06975	2.83505	2.75335	4.30751	3.1	2.25046	0.593598	0.516282	0.922938	2.25438	1.04503	1.49069	0.952249	4.36151	2.62688	1.51469	0.597521	0.775462	1.6864	0.657066	2.05221	0.561056	1.31275	1.53315	1.88465
	3.44	0.783078	1.42583	4.68347	3.51635	1.58139	1.23751	1.8258	1.47984	2.61349	1.63309	0.813543	1.77525	2.64119	1.97304	0.79808	2.84059	2.6705	5.22006	1.8678	1.4226	3.57751	4.19765	1.13273	2.03582	3.61836	2.69542	4.25927	3.17178	2.18076	0.906552	0.740843	0.750998	1.56823	1.49807	1.30051	0.864779	3.88008	1.79833	1.33236	0.405964	0.603753	1.70602	0.66699	1.42999	0.453507	1.59154	2.12975	1.99174
	3.48	1.0838	1.29451	3.71022	2.79859	2.50387	1.70532	2.64926	0.753537	1.62316	2.47202	1.64832	1.81957	0	1.86226	1.79626	3.37465	4.37305	3.89831	1.72148	1.14034	3.47689	3.65944	1.39375	3.33495	3.50458	1.32867	4.13464	3.93547	2.01274	0.743613	0.716149	0.726996	1.57146	1.85003	1.68825	0.772462	3.51866	1.97027	1.08426	0.721226	0.0814697	1.52531	0.541208	0.964019	0.467354	1.27259	2.43947	2.99038
	3.52	1.14311	0.953172	4.06748	2.78866	2.1069	1.94627	2.38593	1.67255	2.78059	1.81472	1.5013	1.64093	1.60124	1.70625	1.54423	2.41524	5.26714	3.72268	1.65109	0.242332	2.79143	3.09931	1.46507	2.91606	3.46812	1.68571	3.16209	4.02825	2.34739	0.528976	1.06303	0.928247	2.14614	1.96427	1.66309	1.05172	2.98114	2.13575	0.846085	1.10342	0.851162	1.01018	0.269565	0.266796	0.484664	1.61255	1.95712	3.95047
	3.56	1.31921	1.30421	3.40188	2.17614	1.41776	1.7771	2.08544	1.84634	2.3557	2.69658	1.70786	1.63355	1.63516	1.31252	1.49853	2.14037	4.46168	2.92483	1.59316	0.914861	2.68296	2.43417	2.36724	4.21496	4.17873	1.87726	3.1697	4.10026	2.59457	0.429966	1.31759	0.843777	1.75056	1.79256	1.67348	0.942556	3.69683	1.94396	1.20335	0.514667	0.893166	1.14265	0.237947	0.89709	0.423042	1.29013	1.92804	4.31351
	3.6	1.41291	1.50107	3.93201	2.08405	1.36029	1.28113	1.96312	1.58831	2.72335	1.33236	1.67948	1.77987	2.64096	1.67948	1.22666	2.85098	4.16003	3.54705	1.2015	0.574904	3.10185	2.32039	2.97214	3.82861	4.77417	1.19712	4.1988	3.82054	2.07044	1.85695	1.25228	0.614138	1.70509	1.52785	1.81264	1.38314	3.85354	1.07734	1.42653	1.0201	0.799003	1.39445	0.357959	1.46553	0.318493	1.6834	2.02313	4.12218
	3.64	1.83272	1.55716	3.79976	1.95966	1.9345	2.19114	1.85996	1.32198	2.46463	0.886935	1.68548	1.90034	2.5491	1.71779	1.16573	2.34116	5.27176	3.53112	1.27974	0.325417	3.48473	2.7305	3.55905	2.92345	4.45614	1.70255	0	4.38182	2.46071	1.91581	1.52231	0.649911	1.45215	1.76672	1.89388	1.14681	3.53228	1.88765	1.21881	0.967712	1.25713	1.2592	0.386577	1.29936	0.0680837	0.709686	2.4584	4.40883
	3.68	0.938402	1.21097	2.75474	1.54931	1.41176	1.52785	1.72148	1.36398	3.04138	0.927554	1.87034	2.06905	1.97281	1.29682	0.814466	1.61416	5.48893	3.62298	1.05241	0.506589	3.37488	2.61949	2.29477	3.45288	4.20596	1.73163	2.13783	3.80761	2.11036	1.80618	1.51907	0.600522	2.1159	1.28597	1.96727	1.02864	3.13001	1.90104	1.81241	1.04295	1.24189	1.21397	0.271181	0.723534	0.376191	0.867087	2.39909	3.46835
	3.72	0.732535	1.60793	2.69196	1.14773	1.60308	2.09998	1.72148	1.26359	2.28738	0.268873	1.78726	2.24053	0.965173	1.56177	1.18997	1.4743	5.17852	3.77645	1.22481	0.114704	3.48335	2.35893	2.12514	3.18655	2.83967	1.76556	2.25069	3.54382	1.41822	2.55741	0.902629	1.0568	1.59016	1.05472	2.01551	1.35914	3.08269	1.9682	2.31923	1.07088	0.62637	1.20681	0.303492	0.54467	0.261949	1.99105	1.94419	3.77507
	3.76	0.306031	1.79972	3.30818	1.09834	2.08936	1.36398	1.72148	1.6107	2.7462	1.08934	1.4473	2.08267	1.47245	1.11727	1.02495	1.24766	4.45614	4.4229	1.21027	0.95548	3.15401	2.98391	2.271	3.19763	1.56223	1.54377	1.95273	3.61628	1.61716	1.28898	0.835007	0.972559	1.12027	0.998177	2.35016	1.20612	3.86092	1.83618	2.23892	0.962866	1.17681	0.627293	0.528053	1.87403	0.497127	3.5969	1.28782	4.45845
	3.8	0.0563133	1.493	3.22994	1.87057	2.1009	2.04159	0	1.55623	2.41293	1.37021	0.979483	1.35221	2.05151	1.29244	1.19689	0.95848	3.95878	4.67285	1.51677	1.36421	3.35872	2.49994	2.0402	4.03402	2.26453	1.61162	2.53087	4.29135	0.601906	1.08819	0.871703	0.645526	1.36029	1.29775	2.70373	1.62639	3.25579	1.97443	1.94604	1.09211	1.54377	1.08772	0.916938	1.78356	0.429966	3.91078	1.56546	3.82284
	3.84	0.145168	1.86365	3.25394	2.01805	2.9486	1.37275	3.37164	1.7381	2.73974	1.40622	1.17058	1.07803	2.20961	1.50084	1.4383	1.27744	3.46488	3.49073	1.82441	1.97858	3.07669	3.02176	1.75841	4.04556	2.33193	1.74964	2.27723	4.07764	1.16966	0.689838	1.08888	0.802234	1.34737	1.64809	2.33031	1.80387	2.9066	1.8168	1.81172	1.19966	1.59431	1.85395	0.717302	1.79603	0.978559	5.34723	2.32777	2.73166
	3.88	0.312724	2.02243	2.99845	2.52695	2.88837	2.34947	1.9652	1.83641	2.90591	1.47315	1.53569	1.50269	1.9705	1.07318	2.34762	1.63863	2.91283	2.3587	1.64947	1.18766	3.12608	4.36798	1.88857	5.27407	2.71435	2.11013	2.88398	4.10764	1.28874	0.979252	0.201712	0.828314	0.861317	1.60724	1.52831	1.571	3.29756	1.40968	1.83918	1.16389	1.82487	2.06374	0.648757	1.72494	0.767384	5.53117	2.38593	3.42519
	3.92	0.0140783	1.42353	2.94168	2.34785	3.30472	1.52277	1.66886	1.76787	2.51125	0.331418	1.28921	2.03005	2.12006	1.18789	1.60262	1.95158	3.43257	1.70325	1.59501	0.139168	3.31625	3.85239	2.18953	5.69757	2.99476	2.58372	1.4203	3.29271	1.64116	0.770616	0.462739	0.706686	1.48838	1.13296	1.60285	1.01018	3.5025	1.69148	1.50846	0.96125	1.41245	1.59477	0.458354	2.1166	0.761153	5.65649	2.02913	2.76997
	3.96	0.0715456	0.724688	3.13047	2.6188	3.23155	1.86965	1.44476	1.505	2.79951	0.794156	1.28274	1.82788	2.37324	0.938863	1.98043	1.58854	2.8759	1.58947	1.49392	0.766923	4.32112	2.54125	2.07852	6.45549	3.2821	3.49997	1.57885	2.60264	1.28667	0.757691	0.653835	0.766692	1.79949	0.778924	2.05867	1.42607	2.48794	2.08452	1.40022	0.85924	1.36791	2.01205	0.691454	1.53777	0.724457	5.45316	2.28069	2.83182
	4	0.257564	1.12096	3.00099	2.76512	3.29964	1.65478	1.49276	1.18258	2.34254	0.0865471	1.7441	2.19507	1.85419	0.698147	1.87219	1.40045	2.94491	3.23363	1.70232	2.16252	4.22535	2.21053	3.14685	5.95236	0	2.1346	1.85119	2.45886	1.49207	1.16458	1.03557	0.981098	1.56893	1.58554	1.62316	1.91211	2.1983	0.913938	1.55739	0.740151	1.36629	3.0003	0.662605	1.40737	0.613908	5.03312	2.35339	3.7513
	4.04	0.330495	0.816543	2.54772	2.65503	3.14939	1.63286	1.63863	1.87865	2.78612	0.435967	1.98712	2.42655	0.563133	1.30975	1.94766	1.4203	2.56064	4.26296	0.81839	2.2733	3.33518	2.60264	2.37139	5.01627	0	0	1.98989	1.89965	1.12742	1.09557	0.866856	0.776847	1.76164	0.931247	1.84657	1.13873	2.20568	2.07344	1.91788	0.913245	0.976713	1.86457	1.21097	1.22158	0.519975	4.15934	2.58718	3.06838
	4.08	0.422812	1.5927	2.72058	2.63172	2.87798	2.32731	1.70625	1.84657	2.0319	0.196404	1.61139	1.59016	1.25182	1.37783	2.12929	1.41799	2.25438	4.2085	0.839622	2.30446	3.30748	3.12954	2.16183	4.8081	0	0	2.286	2.3467	1.92873	1.4473	1.00464	0.577442	2.1976	1.66909	1.586	0.816543	2.01989	2.64303	1.6587	1.29082	0.938171	1.63632	1.43599	1.16966	0.434813	3.83808	3.31048	3.1824
	4.12	0.966789	1.8948	2.71966	2.37924	2.47686	1.7651	2.05659	2.13806	1.75725	0.0664682	2.15722	1.46207	1.21974	1.26036	2.3527	0.929401	1.58762	4.92534	0.93494	1.66563	3.71529	3.02869	2.93383	3.11823	5.28099	0	2.52971	2.31369	1.37437	1.21835	0.842854	0.266334	2.22391	1.40968	1.91119	1.56131	2.89275	2.39101	1.81749	1.2202	1.0328	1.50846	1.36329	1.08057	0.673221	2.62065	3.24309	1.86457
	4.16	1.39468	2.20661	2.68758	1.0418	2.62549	1.87588	1.52184	2.0499	1.47222	0.119781	2.7852	1.41891	0.828544	0.426966	1.99889	1.52023	2.13668	3.84061	1.59939	1.4653	3.72891	2.63149	2.17499	2.38685	3.18909	0	2.32592	2.88537	1.00164	1.55877	1.07111	0.462739	2.259	1.34206	2.22599	1.37898	2.35154	1.23082	2.24422	1.03649	1.08311	1.62478	0.788617	0.986868	1.23128	3.17778	2.42493	1.31482
	4.2	1.19412	1.95296	1.99843	1.23982	2.11683	1.23705	1.14011	2.05682	1.94835	0.502666	3.6239	1.76348	0.920169	1.32706	1.33952	1.45792	2.21699	4.8681	1.65386	1.38891	2.99338	1.83111	2.81267	3.23617	2.81267	0	1.47015	2.82467	0.574211	1.04157	0.78654	0.49528	3.07715	1.16966	1.90542	1.1992	2.41478	0.741536	1.60331	0.435736	1.17727	1.1198	0.537054	0.679222	0.580443	3.61652	1.06303	0
	4.24	1.13988	1.86942	1.96658	1.04526	2.25323	1.78841	1.62801	1.51492	1.69817	0.0147707	3.82792	1.91835	2.19183	1.21443	1.85026	1.32452	1.70763	4.24173	1.47384	0.380115	2.99268	2.19183	2.60011	3.59505	3.1974	1.85649	1.28551	2.07667	1.46645	1.46945	0.976482	0.454661	2.40509	0.462969	2.44732	1.35914	2.47548	1.04064	1.94812	0.201482	1.63009	1.53985	0.77477	0.82716	0.405271	3.32479	0.957327	0.977636
	4.28	0.589674	2.31046	1.79026	0.228254	1.32475	2.12398	1.45907	2.76235	1.17012	1.06949	4.12864	2.16183	2.56918	0.887627	1.80226	1.59131	2.04067	3.7753	0.756999	0.561056	1.97651	2.03651	2.1766	3.59344	3.63059	1.74202	1.69979	2.08752	2.79559	0.55067	0.756537	0.465508	2.10159	0.703686	2.78243	1.20658	2.36216	1.15996	1.8805	0.392116	1.62178	1.36375	1.0141	0.935863	0.479817	2.21791	1.14773	1.2652
	4.32	1.23543	2.42332	1.76925	0.0978559	0.851854	2.35685	0.703686	2.92922	1.65086	0.918784	4.03194	1.95135	2.74666	1.3319	1.58047	2.12906	1.82695	2.41847	0.788848	1.48884	2.18745	1.23382	2.07205	3.75453	4.04602	1.33375	2.00697	2.17729	1.96681	0.6116	0.658912	0.862702	1.87957	0.461585	2.92622	1.43714	2.6338	1.45884	2.20591	0.474047	1.4443	1.28297	0.922477	1.39214	0.762769	2.70535	0.498281	0.992869
	4.36	1.95089	2.11313	1.78656	0.2301	1.64278	1.79372	0.307415	2.90591	1.32867	0.170094	4.49053	1.95089	3.12331	1.41037	1.04041	1.80964	1.38798	2.0739	2.87129	1.46092	1.81449	1.42307	2.67973	2.33562	4.10695	1.42999	1.93635	2.22022	1.98804	1.07134	0.89709	0.612523	2.44132	0.775924	2.98253	1.00649	2.96822	1.32336	2.30377	0.0473124	1.25459	0.973251	1.2232	1.23935	0.839622	3.25163	1.13111	0.279028
	4.4	1.64878	2.26015	1.19135	1.90565	1.15812	1.583	0.69907	2.70789	1.33398	0.169402	3.79423	1.98181	2.06444	1.48953	0.930785	1.78472	2.18006	2.23453	2.30723	1.82995	2.19322	0.671375	2.62457	1.65109	4.32251	0.88255	1.4563	2.09444	2.3767	0.721457	0.502666	0.520437	2.59087	0.350112	3.00861	0.931478	1.99243	1.10134	1.83849	0.186711	1.25228	0.68453	1.62662	1.14265	0.57675	2.46763	2.00928	0.461815
	4.44	1.77572	3.12239	1.45261	3.42427	1.42376	1.81841	1.85165	1.7621	0.562672	0.354497	4.14203	2.06121	1.96635	1.16019	0.970712	2.43347	2.5798	3.54959	1.7921	2.12698	2.15791	0.653142	2.82005	2.08129	4.83925	0.698378	1.47776	2.11521	1.89711	1.45191	0.602137	0.516282	2.52279	0.473586	2.35454	0.581135	1.72679	1.37114	1.79464	0.444737	1.2689	1.15396	2.06305	0.713148	0.457661	2.72427	2.52025	0.555056
	4.48	2.84775	4.11133	0.959865	2.87913	1.45999	1.53754	2.26753	1.89734	0.722842	0.475201	4.02825	1.85395	2.26984	0.92917	1.40437	2.85882	2.55349	3.68945	1.78472	1.59431	2.25784	0.871703	2.93729	1.49276	4.5046	0.684068	0.691223	2.40278	2.292	1.70094	0.478663	0.489049	1.535	0.422581	2.14983	0.229638	1.04364	1.79118	2.09721	0.491357	1.11796	1.16504	1.84242	0.756537	0.582289	2.18514	2.44224	0.825083
	4.52	2.93822	4.94265	0.619216	2.72058	1.97397	1.45722	2.17268	1.88119	1.11496	0.702301	4.36728	1.73002	2.57587	1.565	1.48676	2.91606	0.636525	4.49907	2.0192	2.4584	2.47432	0.684992	3.17224	2.79097	5.76981	0.517436	1.52831	2.13737	1.58254	1.75979	0.733458	0.561979	1.73002	0.161093	2.07182	0.539823	1.16989	2.32408	1.84472	0.53313	0.901244	0.540516	0.927554	0.521591	0.350343	2.97514	2.62457	0.761845
	4.56	3.35087	5.05966	0.662374	2.60149	1.97258	1.58901	3.53274	1.90819	1.63124	0.563826	5.10074	1.9075	1.79926	1.39837	2.74481	2.99776	1.13204	4.19719	2.61049	2.7372	2.03974	1.4653	3.28094	3.27956	4.99435	0.229638	1.3319	2.67788	1.10157	1.26197	0.679222	0.538669	1.36744	0.500127	1.50961	0.852778	1.15188	1.57862	1.63632	0.329341	0.531053	0.8417	0.902398	0.408502	0.756076	4.38021	2.51933	1.09996
	4.6	3.54751	4.73632	0.68176	1.86111	2.9186	1.50153	3.32964	1.87149	2.04944	0.432736	4.40859	1.1745	1.59201	1.20866	2.97491	2.65365	1.03603	3.23848	2.75635	3.02176	1.60631	0.196173	2.98068	3.8787	4.72547	0.259641	1.89411	3.14247	1.19781	0.627524	0.796464	0.398809	0.723765	0.392116	2.05544	0.769	1.54792	1.54239	0.887396	0.737381	0.561518	0.629601	1.52854	0.275797	1.03326	3.97701	1.95089	1.35983
	4.64	3.49304	5.07582	0.71084	1.74387	2.31023	1.38383	1.3536	0.866856	2.19714	0.609292	3.20317	1.71294	1.60124	0.846085	2.85005	3.24332	1.13388	3.25209	3.04577	3.10693	2.00628	2.30215	3.12216	0	4.89949	0.394655	1.83341	3.46973	1.00302	0.458815	0.762307	0.578596	1.13388	0.435967	2.03813	0.881627	1.0538	1.91904	0.81562	1.09603	0.678529	0.899859	1.52346	0.549516	1.32129	3.02453	2.7222	1.39029
	4.68	3.27748	5.5164	0.876088	1.45653	2.21238	1.3536	0.730919	1.06995	2.19714	2.05082	3.72222	1.20566	2.00028	1.44614	3.25786	3.6209	1.49623	3.82584	2.66865	3.33218	1.94327	3.59459	2.95922	0	5.62395	0.467354	1.88119	3.23986	0.913245	0.674144	0.649219	0.354497	0.912553	0.0537746	2.71896	0.994253	0.806619	2.12306	1.26151	0.909091	0.722611	0.225715	0	0.493434	1.09419	2.83875	2.39447	1.36791
	4.72	2.99199	4.28881	1.20035	2.11683	2.43417	1.08449	0.954557	1.25182	2.19714	3.66567	3.67098	0.17471	1.46645	1.98435	3.44181	3.45865	1.21812	3.22878	3.18286	3.02269	2.355	2.92437	3.14593	0	5.60041	0.0853932	1.53592	3.29294	0.949018	0.645757	0.417734	0.334649	0.841007	0.0826236	2.1833	0.972559	1.73717	1.12881	1.89273	0.86524	0.948326	1.0021	1.04872	0.420273	0.947172	2.64696	2.01597	1.01456
	4.76	2.45263	2.80643	1.33052	1.07526	2.36978	0.858778	0.942556	1.2232	0	3.23894	3.43627	0.335803	1.70025	1.92781	2.76535	2.44017	0.829237	2.83436	2.92137	3.45519	2.26661	4.27497	3.69752	10.0318	5.04974	0.0918553	1.08634	2.6578	1.07111	0.874703	0.546516	0.458123	0.538669	0.437582	2.57426	0.348958	1.24882	1.45215	2.01574	1.12881	1.17358	1.11727	1.37783	0.556671	0.741305	2.41109	1.65247	1.73879
	4.8	2.77574	2.15837	1.68017	0.926862	2.11244	1.72333	0.757922	0.93794	3.48266	2.33885	3.55743	0.409426	1.01849	1.7224	1.31182	2.71735	0.910476	2.58072	2.67188	4.19811	2.19576	4.32966	2.55141	5.58264	4.88541	0	0.967943	2.79582	1.18881	0.64968	0.5389	0.556671	0.970251	0.729534	2.94168	0.677375	0.95825	1.3446	1.44961	1.63632	1.62085	0.988022	1.96658	0.665605	0.706917	1.93612	2.02013	4.24058
	4.84	2.33816	1.89573	1.72033	1.36514	2.12167	1.31759	0.944864	1.01895	2.35847	2.40232	2.53502	0.341111	1.92435	0.745921	1.41106	3.1607	1.69632	3.15862	2.45748	4.09333	1.7711	4.40998	3.17132	4.50876	3.33887	0.517206	2.0769	2.46902	0.721457	0.383577	0.546516	0.435967	0.327033	0.637448	2.7035	0.459507	0.644603	1.70071	0.593598	1.3199	1.91858	0.923862	1.70417	0.351497	0.854624	1.49161	2.48563	4.16003
	4.88	1.97812	2.01897	2.05521	1.8618	2.20799	1.7224	0.14563	1.29659	1.61578	2.03005	3.17639	0.688915	1.6287	1.11288	1.75587	3.70629	2.17429	3.54082	2.13621	3.63359	1.68871	3.91839	3.12677	3.41965	2.59111	0.44289	2.07482	1.89527	0.500127	0.794156	0.696531	0.237485	1.53592	0.765077	2.72104	0.931939	0.598214	1.5807	1.10065	0.944402	2.23961	0.88255	1.10596	0.453276	0.431582	1.78887	2.02751	4.83394
	4.92	1.61578	2.23015	1.3559	2.48771	2.05567	2.22691	0.483279	0.909552	2.39678	2.14498	2.79813	0.237947	1.3409	1.21697	1.93265	4.33982	1.7988	2.60772	1.71663	3.51474	1.6227	3.18147	3.10508	3.36287	3.46604	0.53013	1.0141	1.67278	0.441506	0.297953	0.648988	0.318032	0.83016	1.25436	2.55718	0.729765	0.749613	1.55831	1.28505	0.476586	2.15883	0.251794	0.793695	0.445891	0.583212	1.47292	1.71548	4.51499
	4.96	1.61439	2.72981	1.49069	1.89734	1.91927	1.45422	1.12534	0.407118	2.17429	2.16899	2.5461	0.519975	1.07918	1.29267	1.72494	3.03907	2.4854	3.12931	1.55623	3.85239	1.13711	3.72937	2.85467	2.77158	4.67631	0.303261	1.38568	1.03441	0.90309	0.256872	0.73692	0.429274	1.20127	1.76556	2.22299	0.597983	1.59524	1.41245	1.12304	0.517206	1.37044	0.645988	1.20958	0.683145	0.281567	1.51146	1.84218	3.56366
	5	1.81541	3.37649	1.99197	1.75633	1.59824	1.0081	2.3407	0.849546	2.4644	2.07298	3.12793	0.505435	1.09234	0.619908	2.64188	3.27217	2.71896	2.84913	1.7104	4.11549	1.98204	4.16465	2.86575	2.86598	4.88149	0.198943	1.22089	1.19204	1.09349	0.0953172	0.642295	0.422581	1.20474	1.82626	1.52023	0.778232	0.543977	1.24512	0.659143	0.48051	1.1715	0.856932	1.04872	0.952249	0.517436	1.79256	1.37621	3.06746
	5.04	1.57331	2.93429	2.46186	2.27838	1.63493	1.38129	1.93935	0.526437	2.54449	2.23292	3.1877	0.594752	1.40368	0.737612	2.87821	3.08985	2.56641	1.74964	1.99682	3.6936	2.5191	3.2124	2.3887	3.66937	5.00358	0.287336	1.11819	1.1962	1.48884	0.251794	0.61183	0.334187	1.05218	1.97235	1.1992	0.440121	1.39029	0.507281	0.809389	0.369729	0.933555	0.596598	0.585059	1.0261	0.505666	1.97974	1.35614	2.94583
	5.08	1.95158	4.11064	2.76535	2.82721	1.39722	2.24261	1.93289	1.21374	2.75035	1.89619	2.95691	0.264488	0.621293	0.898013	3.31187	3.85446	2.50848	2.44894	1.69702	3.14524	2.30838	2.0379	1.24628	2.16414	4.39659	0.22733	1.8708	1.22735	1.31275	0.271181	0.609984	0.370652	1.06349	2.1526	1.42583	0.292875	0.6146	0.378038	1.04687	0.282721	0.935863	0.153938	0.73115	0.803157	0.525514	1.5103	1.48976	3.26294
	5.12	1.61555	3.43834	2.25092	3.3091	1.0081	2.21653	2.6158	0.705994	2.82028	2.21907	2.22484	0.0173094	0.984791	0.475663	3.32318	3.68552	2.94468	2.8369	1.59039	2.44178	2.30469	2.26523	1.56316	3.16416	4.40721	0.106626	2.23084	1.01387	1.39237	0.152323	0.144476	0.375499	0.91163	1.79972	1.33213	0.371576	0.510743	0.635833	1.83041	0.264488	0.730227	0.281797	0.876549	0.423042	0.903321	2.30354	1.22574	3.69706
	5.16	1.93104	3.2761	2.46394	3.07715	1.20958	2.2223	2.45471	0.87401	2.83713	3.12954	1.95043	0.0362344	1.16527	0.619216	3.56297	3.98278	2.3677	3.12816	1.23474	2.49417	1.92919	1.8378	0.459277	3.08292	3.08131	0.0835468	1.98228	2.0829	1.80433	0.182788	0.618523	0.11932	0.751229	1.98158	1.83041	0.536361	1.22435	0.885319	2.46463	0.343881	0.616677	0.44289	0.884627	0.41958	0.423965	2.8736	1.10642	4.61308
	5.2	1.83272	3.58351	2.02474	3.47758	1.97651	1.84634	2.54195	0.642064	2.52695	3.41134	2.12421	0.507512	0.738766	0.707609	3.94355	4.59369	2.50687	2.51702	1.72125	2.36862	1.72448	2.40901	1.49276	3.06492	4.5076	0.143322	1.81957	2.19322	1.70694	0.439198	0.45443	0.428812	0.935401	2.07182	2.17199	0.50382	1.89365	1.32936	2.19576	0.574673	0.765307	0.6116	0.552055	0.201251	0.320571	1.65293	1.60054	4.57915
	5.24	2.17337	3.97401	2.21445	3.67491	2.66288	1.1925	2.35524	0.832699	2.33354	3.38134	2.06675	0.242101	0.994253	0.689838	3.92578	5.15936	2.17937	3.27864	1.84542	2.24145	2.18999	1.33259	1.53777	3.25025	6.12638	0.175633	0.867087	1.91327	2.52556	0.227561	0.192942	0.42235	0.497819	1.51515	3.1697	0.48651	1.25413	1.44407	2.50225	0.659143	0.818159	0.507512	0.464585	0.26518	0.206328	2.90244	1.80133	3.99802
	5.28	2.39701	3.99386	2.97445	3.1337	2.17983	1.37968	2.53848	1.30513	2.91237	3.2484	2.8549	0.0701609	1.05772	0.752845	3.6269	4.04902	1.84103	3.01392	2.40024	1.6534	2.53248	2.57933	2.08821	3.43534	6.20624	0.254795	0.619908	1.7374	1.64786	0.0632371	0.637218	0.742228	1.02679	1.64855	2.19507	1.05749	1.61278	1.15742	2.19876	0.813081	0.393501	0.363267	0.415888	0.290337	0.105472	1.79603	1.51192	3.83092
	5.32	1.90704	3.41457	2.56803	3.59297	1.98828	1.78541	2.45194	1.17796	3.1877	3.14501	1.99381	0.215791	1.34506	0.722149	3.13185	3.84454	1.82049	2.61211	2.31877	1.81795	2.7822	3.48958	1.56039	2.43901	5.53809	0.0586212	0.379884	2.13391	1.60401	0.19802	0.575827	0.942556	1.35891	1.2142	2.63426	1.05749	1.14704	0.678299	1.6197	0.805927	0.60883	0.269565	0.354497	0.389577	0.311339	1.55577	1.23705	5.14505
	5.36	1.95758	3.34626	2.36147	4.40329	2.29777	1.90427	2.34877	0.744074	2.35131	2.91491	2.51564	0.420042	1.02056	1.22851	3.30518	3.72037	2.76974	2.06905	2.47317	2.96337	2.38593	3.23086	0.962635	1.9952	5.40746	0.0897782	1.4923	2.65873	1.36491	0	0.327263	0.6933	1.02726	0.957096	1.68663	1.05749	1.28482	1.1325	0.989868	1.33883	0.189711	0.363959	0.431351	0.235177	0.380807	1.8888	1.72125	5.73588
	5.4	1.55162	3.96155	2.07875	4.38067	2.4157	1.26751	2.19691	1.21397	2.85859	2.73004	2.07344	0.02331	0.720764	1.44568	3.30333	4.55861	4.11549	2.70719	2.12352	2.73281	1.94142	2.80043	0.734381	1.89596	5.73842	0.119089	1.93219	2.43901	1.03995	0	0.496896	0.666528	1.16227	1.37321	0.992407	0	0.458584	0.865471	1.54215	0.46897	0.153015	0.364421	0.220407	0.446352	0.430658	1.59547	2.07044	5.39592
	5.44	1.99405	4.55215	2.82559	3.58374	1.96058	1.38798	2.45678	1.03649	3.03977	2.06698	1.20312	0.207251	1.37068	1.52577	2.81797	5.22606	4.04579	2.41386	1.88188	2.78428	1.04018	2.80366	0.94094	2.38132	3.82469	0.101549	1.70094	2.67881	1.06534	0.0946248	0.343188	0.454199	1.46992	1.01202	0.914399	0.974405	0.903552	0.643449	1.86596	0.441044	0.0507743	0.372499	0.298184	0.345265	0.406194	1.12765	1.26867	5.23691
	5.48	2.02266	5.06981	2.97191	1.94766	2.71527	1.73002	2.59526	1.0021	2.31577	2.5798	0.579519	0.136629	1.34298	1.50384	2.80043	5.46308	3.05592	1.67186	2.16114	2.17083	1.87542	4.20365	1.01133	2.05405	4.18496	0.00207713	1.67186	3.11108	1.2352	0.209329	0.197558	0.29426	0.44289	1.01202	1.24974	1.13134	0.584828	0.74569	1.54169	0.520437	0.117704	0.258949	0.122782	0.261026	0.800388	1.41406	1.4563	5.49563
	5.52	1.16204	5.42847	3.06146	2.86621	2.30192	1.2262	2.28369	1.06003	2.2343	2.92252	1.16435	0.312493	1.26682	1.2629	3.43627	5.24152	3.46835	2.93568	2.31115	1.63262	2.27492	4.22488	0.895013	2.43855	5.63226	0.0519283	2.37162	2.8699	1.25505	0.016617	0.341573	0.498281	1.36721	1.01202	0.871933	0.968405	0.730227	0.437813	1.2112	0.718226	0.189711	0.288721	0.294491	0.603753	0.455122	1.26336	1.5657	4.84756
	5.56	1.52669	4.83995	2.58187	3.15493	2.86182	1.97512	1.65732	1.12673	1.27951	3.35041	1.32036	0.743844	1.05426	1.86965	3.61513	5.30361	3.04161	1.94142	2.79605	3.20317	2.53964	3.79284	1.05911	2.38478	4.6747	0.138937	1.94212	2.97722	1.05888	0	0.127859	0.361882	1.52184	1.01202	1.11196	0.740382	0.595675	0.904706	1.58231	0.461815	0.166863	0.321032	0.0537746	0.433428	0.294953	1.51492	1.67971	1.73856
	5.6	1.32267	5.67057	2.46486	3.58028	1.57677	1.3866	1.6137	0.60883	1.07018	3.32872	0.543054	0.771077	1.36837	1.90127	3.92555	4.14272	3.01738	2.03305	3.12331	3.67306	2.26869	4.38482	1.10019	2.23222	4.75848	1.20312	2.20014	2.27492	1.35429	0	0.183018	0.135706	1.39606	0	1.06464	0.465047	0.609522	0.592905	2.1586	0.985252	0	0.275104	0.296337	0.531515	0.432043	1.53915	1.73025	2.45586
	5.64	1.12257	5.63618	3.10046	2.4217	1.82418	1.80156	1.78126	1.03833	0.942787	1.87473	1.04549	0.62614	1.24674	1.97074	3.57151	3.50227	2.77782	2.72427	3.31025	3.92278	1.83457	4.4296	0.0357728	2.97053	4.30797	2.05382	3.26156	1.65247	1.26936	0	0.296568	0.249948	1.31482	1.30559	0.890397	0.71661	0.626832	0.222253	2.07021	0.664451	0.0463893	0.190865	0.246486	0.624986	0.347573	2.21514	1.15027	3.32987
	5.68	1.08057	6.35048	3.30356	1.95181	2.14521	2.13898	2.16737	1.1962	0.260334	2.23476	2.0402	0.880934	0.747305	2.0409	4.00402	4.33382	2.4614	2.34093	3.1727	4.64562	1.91927	4.0324	0.226407	2.32685	3.90939	1.83341	3.30702	1.59062	0.607676	0	0.803388	0.384269	0.932401	0.931478	1.27559	0.65845	0.792079	0.745459	2.51356	0.791387	0.00207713	0.190865	0.107318	0.276951	0.41935	0	1.53246	2.85652
	5.72	1.91558	7.01286	3.13324	1.58231	1.9075	2.43047	2.19553	1.32682	1.19897	1.78195	2.61211	0.71938	1.00902	1.63147	4.05017	4.4229	2.31138	1.95873	3.0453	4.74001	1.85926	4.37351	0.528745	2.74227	3.49858	1.36421	2.81982	1.48907	0.568672	0	0.592213	0.423273	0.537054	1.17727	0.362575	0.636756	0.705994	0.2301	2.89552	0.897782	0	0.190865	0.0787002	0.117704	0.240716	1.54815	1.95458	2.44871
	5.76	2.49948	7.72254	2.74574	1.45076	1.90196	1.5747	2.13183	0.768077	2.14545	1.4046	2.91998	0.380807	1.60031	1.46461	4.2505	4.10441	2.25092	2.9186	3.03538	3.39426	2.5401	3.87131	0.76623	2.64165	3.50735	1.63493	2.40578	0.617369	0.58852	0	0.377115	0.0574673	0.732535	1.16989	0.0332341	0.583212	0.594059	0.332572	3.56828	0.936094	0	0	0.0980867	0.214637	0.266565	0	1.48307	3.19301
	5.8	2.78612	8.00295	3.02407	0.804542	2.76651	1.79833	2.40255	1.1085	2.52579	1.45099	2.86598	0.164324	1.23912	1.54746	3.66521	4.60661	4.5203	1.98597	3.21009	3.71945	2.62134	2.90868	0.973482	3.11777	5.24637	1.31275	2.5521	1.39583	0.314339	0	0.142168	0.0932401	0.593136	1.16435	0.693531	0.531515	0.549516	0.586443	2.43694	1.1235	0	0.236793	0.0535438	0.252256	0	1.30698	1.55993	3.49558
	5.84	2.44063	7.86009	3.13162	0.762769	2.59595	1.6347	3.06077	1.20451	2.83713	1.35891	2.54264	0.0143091	1.29198	1.61116	2.45886	3.55951	4.20781	2.97099	3.48819	4.00402	2.51425	2.81174	0	2.48263	6.53235	1.65455	2.75774	0.953172	0.594521	0	0.324956	0.380807	0.712456	0.987099	0.808465	0.272797	0.343881	0.318724	2.84452	0	0.0380807	0.645065	0.375961	0.102933	0	1.37621	2.13437	2.70881
	5.88	2.32108	8.06204	2.4854	0.916476	2.5251	1.38475	2.9583	0.686146	2.16645	1.47084	2.88029	0.439659	0.69607	1.28528	2.23315	4.36682	5.13374	3.06308	4.20711	4.09033	2.44548	2.08982	0	2.9673	6.5335	1.98574	2.8249	0.991945	0.419811	0	0.886935	0.485125	0.435274	1.1962	0.638141	0.328879	0.630063	0.441506	2.03005	0	0.00830852	0.0729304	0.110088	0.187173	0	1.15627	1.86734	3.2094
	5.92	1.63539	7.79755	2.59572	0.882088	3.09308	0.986868	1.78241	0.324032	2.78174	1.47546	3.5115	0.472201	0.982252	0.91163	2.42632	4.14203	5.16606	3.26063	4.43237	0	2.40324	3.5752	0	2.67304	5.434	1.92065	2.69865	1.1985	0.602368	0	1.15789	0.398809	0.727457	1.28759	0.401579	0.0939325	0.367421	0.507974	1.13042	0	0.00738535	0.412426	0.232177	0.141937	0.153015	1.21835	2.44709	4.82771
	5.96	1.59477	5.77073	3.48566	0.497357	2.57472	0.775924	1.97651	0.252256	3.24263	1.64624	2.68965	1.22458	1.13988	1.3469	1.89873	3.41342	3.50943	3.59528	3.63475	0	2.56226	3.98394	3.8	2.12444	3.82007	1.56085	2.45678	1.6047	0.673914	0	0.980406	0.406656	0.602368	0.844469	0.543977	0.499435	0.59706	0.898705	1.60955	1.30351	0.00207713	0.193173	0.407348	0.00276951	0.135244	1.47546	2.38732	5.50717
[truncated: 203 more columns]

## Sheet: 2g
Pedunculopontine Chx10+ neurons control global motor arrest in mice (Goñi-Erro et al., 2023)
Figure 2g
	Average activity (a.u.)
treatment	ChR									Control
id	90	91	95	100	101	102	103	104	105	107	109	111
epoch
before	87.1429	46.2222	88.32	69.2308	85.3333	87.2857	93.6508	84.5797	83.5556	88.0741	86.303	86.6667
light_on	15.4286	1.77778	6.72	2.97436	7.68627	7.09524	10.2222	12.1159	9.48148	88.2963	77.8182	76.8736
after	82.6667	44	78.9867	58.2564	63.6863	83.619	80.9524	82.4348	73.1852	82.5926	78	79.1724
