# Supplementary material for: Pedunculopontine Chx10+ neurons control global motor arrest in mice
Source: Nat Neurosci. 2023 Jul 27;26(9):1516–28. doi: 10.1038/s41593-023-01396-3 (PMC10471498; doi:10.1038/s41593-023-01396-3)
Supplement: Source Data Fig. 3 — Numerical/statistical source data. [file 41593_2023_1396_MOESM9_ESM.xlsx]

## Sheet: 3b
Pedunculopontine Chx10+ neurons control global motor arrest in mice (Goñi-Erro et al., 2023)
Figure 3b
target	animal_id	trial_no.	L_HL_central stance	R_HL_central stance	HL_aligned_stance
PPN	100	1	1	1	1
PPN	100	2	0	1	0
PPN	100	3	1	1	0
PPN	100	4	1	1	1
PPN	100	5	1	1	0
PPN	102	6	1	0	0
PPN	102	7	1	1	0
PPN	102	8	1	1	0
PPN	102	9	1	0	0
PPN	102	10	0	1	0
PPN	103	11	0	1	0
PPN	103	12	1	0	0
PPN	103	13	1	0	0
PPN	103	14	1	0	0
PPN	103	15	1	1	0
PPN	104	16	1	1	1
PPN	104	17	1	0	0
PPN	104	18	1	0	0
PPN	104	19	0	1	0
PPN	104	20	1	1	0
PPN	105	21	0	1	0
PPN	105	22	1	0	0
PPN	105	23	0	1	0
PPN	105	24	0	1	0
PPN	105	25	0	1	0
PPN	91	26	0	1	0
PPN	91	27	0	1	0
PPN	91	28	1	0	0
PPN	91	29	0	1	0
PPN	91	30	0	1	0
PPN	93	31	1	1	0
PPN	93	32	0	1	0
PPN	93	33	1	1	1
PPN	93	34	1	0	0
PPN	93	35	1	1	1
PPN	95	36	1	0	0
PPN	95	37	1	1	0
PPN	95	38	0	1	0
PPN	95	39	1	0	0
PPN	95	40	0	1	0

## Sheet: 3f
Pedunculopontine Chx10+ neurons control global motor arrest in mice (Goñi-Erro et al., 2023)
Figure 3f
id	trial_no	phase_pause	phase_play	phase_diff	slope_pre	slope_post	slope_ratio	extreme	continuity	limb
100	1	-54.256	-64.2758	-10.0198	-234.256	-107.284	2.18351	FALSE	1	LFRF
100	2	85.3159	92.2625	6.94656	265.316	69.3251	3.82713	FALSE	1	LFRF
100	3	142.042	138.275	-3.76686	301.341	-318.275	-0.946794	TRUE	1	LFRF
100	4	-71.9339	-63.1929	8.74101	108.066	225.295	0.479665	FALSE	1	LFRF
100	5	77.5774	78.2989	0.721541	257.577	75.952	3.39132	FALSE	1	LFRF
102	1	-180	-167	13.0005	-301.442	347	-0.86871	TRUE	1	LFRF
102	2	-2.54967	-41.3598	-38.8101	-182.55	-138.64	1.31671	FALSE	1	LFRF
102	3	180	172.171	-7.82856	351.607	-352.171	-0.998398	TRUE	1	LFRF
102	4	-45.3672	-61.4913	-16.1241	-225.367	-118.509	1.90169	FALSE	1	LFRF
102	5	26.4202	32.2245	5.80429	206.42	147.775	1.39685	FALSE	1	LFRF
103	11	-107.307	-70.0511	37.256	72.6929	250.051	0.290712	FALSE	1	LFRF
103	5	-14.5646	-43.165	-28.6004	-194.565	-136.835	1.42189	FALSE	1	LFRF
103	6	48.5233	17.9728	-30.5505	-131.477	-197.973	0.664115	FALSE	1	LFRF
103	7	-110.793	-118.124	-7.33008	-290.793	-61.8765	4.69958	FALSE	1	LFRF
103	9	165.108	158.634	-6.47389	345.108	-338.634	-1.01912	TRUE	1	LFRF
104	2	73.9547	88.0625	14.1078	253.955	89.2221	2.84632	FALSE	1	LFRF
104	3	-35.9634	-41.4105	-5.44707	-215.963	-138.589	1.5583	FALSE	1	LFRF
104	4	180	168.874	-11.1262	360	-348.874	-1.03189	TRUE	1	LFRF
104	5	-179.088	-164.276	14.8115	-325.646	344.276	-0.945887	TRUE	1	LFRF
104	7	144.181	138.606	-5.57551	324.181	-318.606	-1.0175	TRUE	1	LFRF
105	10	-179.607	-161.182	18.4248	-331.867	302.613	-1.09667	TRUE	1	LFRF
105	2	84.6463	61.1488	-23.4976	-95.3537	-241.149	0.395414	FALSE	1	LFRF
105	5	-159.052	-146.865	12.1866	-339.052	128.49	-2.63874	TRUE	1	LFRF
105	6	69.0766	67.5248	-1.5518	233.382	112.475	2.07496	FALSE	1	LFRF
105	9	180	149.129	-30.8713	360	-316.953	-1.13581	TRUE	1	LFRF
91	11	44.8562	57.9511	13.0949	224.856	122.049	1.84235	FALSE	1	LFRF
91	2	-130.32	-116.396	13.9239	49.6796	296.396	0.167612	FALSE	1	LFRF
91	4	-176.237	-171.052	5.18563	-312.007	351.052	-0.888778	TRUE	1	LFRF
91	8	-25.626	-1.29621	24.3298	154.374	181.296	0.851502	FALSE	1	LFRF
91	9	54.2337	55.9294	1.69573	215.765	124.071	1.73905	FALSE	1	LFRF
93	2	-46.3625	-51.1469	-4.78443	-197.822	-128.853	1.53525	FALSE	1	LFRF
93	3	-73.7407	7.87426	81.615	95.6832	172.126	0.555891	FALSE	1	LFRF
93	4	-58.6944	-67.1907	-8.4963	-238.694	-112.809	2.11591	FALSE	1	LFRF
93	5	-101.188	-117.158	-15.9694	-281.188	-62.8425	4.47449	FALSE	1	LFRF
93	6	60.9256	74.5832	13.6576	233.489	105.417	2.21491	FALSE	1	LFRF
95	1	85.8365	75.0863	-10.7502	-94.1635	-255.086	0.369144	FALSE	1	LFRF
95	2	180	171.393	-8.60711	358.906	-351.393	-1.02138	TRUE	1	LFRF
95	3	114.838	119.655	4.81673	275.733	-299.655	-0.920168	FALSE	0	LFRF
95	5	30.8346	-14.8032	-45.6379	-149.165	-165.197	0.902956	FALSE	1	LFRF
95	6	135.732	135.782	0.0492773	305.401	-315.782	-0.967127	TRUE	1	LFRF
100	1	42.3174	44.1684	1.85099	222.317	135.832	1.63671	FALSE	1	LHRH
100	2	-28.2488	-43.2245	-14.9758	-208.249	-42.261	4.92768	FALSE	1	LHRH
100	3	-150.974	-149.822	1.15164	-330.974	280.616	-1.17945	TRUE	1	LHRH
100	4	-178.937	-180	-1.06313	-358.523	170.679	-2.10056	TRUE	1	LHRH
100	5	-87.2022	-86.5272	0.675003	-23.8765	-93.4728	0.255438	FALSE	1	LHRH
102	1	145.115	146.616	1.50137	325.115	33.3838	9.73871	TRUE	0	LHRH
102	2	-145.709	-130.631	15.0784	-325.709	310.631	-1.04854	TRUE	1	LHRH
102	3	-175.873	-172.813	3.0597	-347.262	352.813	-0.984267	TRUE	1	LHRH
102	4	-114.135	-139.224	-25.0894	65.8649	319.224	0.206328	TRUE	0	LHRH
102	5	175.315	143.35	-31.9647	340.608	-323.35	-1.05337	TRUE	1	LHRH
103	11	161.079	128.856	-32.2233	341.079	-308.856	-1.10433	TRUE	1	LHRH
103	5	-101.061	-130.866	-29.8051	78.939	310.866	0.253933	TRUE	1	LHRH
103	6	-176.19	-167.333	8.85702	-356.19	347.333	-1.0255	TRUE	1	LHRH
103	7	56.23	76.0321	19.8021	236.23	103.968	2.27214	FALSE	1	LHRH
103	9	-177.462	-163.468	13.9946	-357.462	343.468	-1.04075	TRUE	1	LHRH
104	2	-61.5445	-69.6573	-8.1128	-211.726	-110.343	1.9188	FALSE	1	LHRH
104	3	1.0896	33.9845	32.8949	181.09	146.015	1.24021	FALSE	1	LHRH
104	4	-171.445	-168.456	2.98905	-93.5276	348.456	-0.268406	TRUE	1	LHRH
104	5	180	171.287	-8.71322	354.486	-327.683	-1.0818	TRUE	1	LHRH
104	7	-160.261	-162.196	-1.93408	-113.384	342.196	-0.331342	TRUE	1	LHRH
105	10	180	173.62	-6.38035	348.39	-299.846	-1.1619	TRUE	1	LHRH
105	2	-179.846	-138.13	41.7161	-359.846	318.13	-1.13113	TRUE	1	LHRH
105	5	179.534	170.409	-9.12486	320.74	-224.882	-1.42626	TRUE	1	LHRH
105	6	-33.2055	-65.607	-32.4015	-213.206	-114.393	1.8638	FALSE	1	LHRH
105	9	-101.074	-71.32	29.7539	-281.074	251.32	-1.11839	FALSE	0	LHRH
91	11	113.132	121.479	8.34735	-66.8684	-269.936	0.24772	FALSE	1	LHRH
91	2	176.675	173.953	-2.72183	356.675	-332.647	-1.07223	TRUE	1	LHRH
91	4	119.611	145.616	26.0049	299.611	34.3838	8.71375	FALSE	1	LHRH
91	8	167.339	176.88	9.54132	347.339	-298.521	-1.16353	TRUE	1	LHRH
91	9	-0.345321	-2.21956	-1.87424	-180.345	-126.629	1.4242	FALSE	1	LHRH
93	2	-51.5213	-54.9617	-3.44037	128.479	214.957	0.597696	FALSE	1	LHRH
93	3	153.381	162.422	9.04095	317.287	-335.862	-0.944696	TRUE	1	LHRH
93	4	48.8993	62.8243	13.9251	228.899	117.176	1.95347	FALSE	1	LHRH
93	5	64.7801	96.7434	31.9632	227.047	83.2566	2.72708	FALSE	1	LHRH
93	6	-55.2809	-65.4092	-10.1283	-235.281	-106.279	2.21381	FALSE	1	LHRH
95	1	-174.914	-162.624	12.2904	-354.914	342.624	-1.03587	TRUE	1	LHRH
95	2	-176.017	-176.749	-0.731337	-356.017	346.902	-1.02628	TRUE	1	LHRH
95	3	-19.0172	-44.4016	-25.3843	-199.017	-135.598	1.4677	FALSE	1	LHRH
95	5	-160.201	-96.7132	63.4879	-317.254	276.713	-1.14651	TRUE	1	LHRH
95	6	-71.4088	-86.9792	-15.5704	-244.04	-93.0208	2.6235	FALSE	1	LHRH
