# Supplementary material for: Pedunculopontine Chx10+ neurons control global motor arrest in mice
Source: Nat Neurosci. 2023 Jul 27;26(9):1516–28. doi: 10.1038/s41593-023-01396-3 (PMC10471498; doi:10.1038/s41593-023-01396-3)
Supplement: Source Data Fig. 4 — Numerical/statistical source data. [file 41593_2023_1396_MOESM10_ESM.xlsx]

## Sheet: 4b
Pedunculopontine Chx10+ neurons control global motor arrest in mice (Goñi-Erro et al., 2023)
Figure 4b
		Mean respiratory rate (RR) (Hz)											Mean heart rate (HR) (bpm)
	id	466	471	18	497	515	519	663	667	691	693	all mice	466	471	18	497	515	519	663	667	691	693	all mice
epoch	time_bin
before	-5	3.80952	2.30769	6.66667	2.30769	6	6.42857	3.57143	3.57143	7.33333	5	4.60432	742.857	600	700	738.462	680	642.857	642.857	514.286	720	771.429	677.698
	-4.9	4.28571	6.92308	5	6.15385	6.66667	6.42857	4.28571	3.57143	4.66667	5	5.2518	657.143	553.846	900	646.154	600	685.714	557.143	514.286	560	600	612.95
	-4.8	4.7619	1.53846	5	6.15385	6	6.42857	2.14286	4.28571	6	6.42857	4.89209	600	553.846	700	784.615	680	814.286	600	557.143	640	557.143	643.165
	-4.7	4.28571	5.38462	6.66667	6.15385	4.66667	7.14286	2.14286	2.85714	6	5.71429	4.96403	771.429	461.538	600	738.462	680	685.714	600	557.143	640	600	643.165
	-4.6	1.42857	2.30769	8.33333	4.61538	5.33333	5	3.57143	6.42857	2	5	4.02878	685.714	600	800	738.462	600	814.286	600	557.143	680	642.857	664.748
	-4.5	4.7619	2.30769	1.66667	6.92308	6	6.42857	5	5.71429	6	7.14286	5.39568	657.143	415.385	800	600	720	728.571	685.714	557.143	600	600	630.216
	-4.4	1.42857	6.92308	5	4.61538	6	5	0.714286	2.85714	6.66667	5.71429	4.31655	685.714	553.846	800	784.615	600	771.429	557.143	600	600	514.286	638.849
	-4.3	4.7619	3.84615	10	5.38462	6	7.85714	2.85714	3.57143	5.33333	7.85714	5.46763	685.714	507.692	600	830.769	640	685.714	600	557.143	640	642.857	643.165
	-4.2	2.85714	3.84615	5	6.92308	6.66667	6.42857	3.57143	3.57143	6	3.57143	4.7482	742.857	553.846	800	646.154	680	685.714	642.857	600	680	685.714	669.065
	-4.1	3.80952	2.30769	8.33333	5.38462	4	4.28571	5	2.85714	4	5	4.2446	685.714	600	800	738.462	680	600	600	428.571	680	557.143	630.216
	-4	2.38095	3.84615	6.66667	4.61538	4.66667	5.71429	2.14286	5	4.66667	6.42857	4.38849	600	600	700	692.308	800	814.286	514.286	642.857	680	600	660.432
	-3.9	4.7619	5.38462	5	6.15385	6.66667	5	5	2.85714	7.33333	5	5.32374	657.143	507.692	600	784.615	560	814.286	600	557.143	560	600	625.899
	-3.8	3.33333	3.07692	5	3.07692	4	3.57143	2.14286	5	2.66667	3.57143	3.45324	742.857	553.846	1000	646.154	680	728.571	557.143	557.143	600	685.714	660.432
	-3.7	5.71429	6.92308	5	4.61538	6	7.14286	2.14286	5	6.66667	8.57143	5.82734	714.286	600	700	692.308	640	642.857	600	428.571	760	428.571	621.583
	-3.6	3.33333	2.30769	10	6.15385	5.33333	7.14286	3.57143	3.57143	6	5.71429	4.96403	657.143	507.692	700	646.154	680	600	600	600	680	600	625.899
	-3.5	3.80952	4.61538	8.33333	6.15385	4.66667	5	4.28571	3.57143	6	5.71429	4.96403	657.143	507.692	600	876.923	560	857.143	728.571	600	600	642.857	664.748
	-3.4	4.28571	5.38462	5	5.38462	5.33333	5.71429	4.28571	3.57143	6	3.57143	4.82014	714.286	600	900	692.308	680	728.571	600	600	520	600	651.799
	-3.3	2.38095	4.61538	6.66667	8.46154	5.33333	4.28571	3.57143	2.85714	4.66667	4.28571	4.46043	628.571	553.846	700	692.308	600	728.571	600	514.286	800	557.143	634.532
	-3.2	5.2381	3.84615	5	5.38462	3.33333	5.71429	5	4.28571	4.66667	5.71429	4.82014	714.286	553.846	700	738.462	800	728.571	557.143	600	560	642.857	660.432
	-3.1	4.28571	4.61538	6.66667	6.15385	7.33333	5	2.14286	5	4	6.42857	5.03597	657.143	507.692	700	646.154	680	642.857	642.857	514.286	600	600	617.266
	-3	3.80952	5.38462	8.33333	5.38462	3.33333	5.71429	2.14286	0	5.33333	6.42857	4.31655	742.857	600	800	738.462	560	771.429	642.857	514.286	640	557.143	651.799
	-2.9	3.33333	3.84615	8.33333	4.61538	6	6.42857	7.14286	3.57143	6	6.42857	5.32374	685.714	507.692	700	738.462	640	771.429	685.714	557.143	720	685.714	669.065
	-2.8	3.80952	3.07692	5	7.69231	6	5	2.14286	2.85714	8	5	4.82014	685.714	507.692	600	738.462	680	642.857	600	557.143	640	557.143	625.899
	-2.7	2.85714	3.84615	8.33333	6.15385	2	4.28571	2.14286	5	5.33333	5.71429	4.2446	657.143	507.692	900	692.308	720	728.571	557.143	514.286	600	557.143	630.216
	-2.6	3.33333	4.61538	5	5.38462	6.66667	5.71429	5.71429	1.42857	3.33333	6.42857	4.67626	628.571	600	700	738.462	600	857.143	642.857	514.286	640	557.143	643.165
	-2.5	4.7619	3.84615	10	4.61538	5.33333	5.71429	0.714286	2.85714	6	7.85714	4.89209	742.857	600	800	692.308	760	642.857	642.857	600	600	728.571	677.698
	-2.4	5.2381	3.07692	6.66667	6.15385	8	5.71429	4.28571	2.85714	6	3.57143	5.10791	657.143	461.538	700	738.462	640	685.714	557.143	514.286	520	642.857	608.633
	-2.3	3.33333	6.92308	6.66667	5.38462	7.33333	5	2.14286	2.85714	6.66667	7.85714	5.2518	628.571	553.846	700	692.308	640	771.429	600	514.286	720	557.143	634.532
	-2.2	4.7619	1.53846	10	5.38462	6	6.42857	3.57143	4.28571	5.33333	5	4.96403	657.143	600	800	692.308	720	900	642.857	600	680	642.857	686.331
	-2.1	2.38095	6.92308	6.66667	5.38462	4.66667	4.28571	1.42857	2.85714	4.66667	3.57143	4.02878	685.714	507.692	700	784.615	720	600	600	428.571	600	642.857	625.899
	-2	5.2381	3.84615	6.66667	5.38462	6	3.57143	5	4.28571	4	7.14286	5.03597	714.286	461.538	800	692.308	680	642.857	642.857	600	600	600	638.849
	-1.9	4.7619	3.84615	3.33333	6.15385	6	5	5	4.28571	4.66667	7.14286	5.10791	742.857	600	600	738.462	600	685.714	685.714	557.143	640	600	651.799
	-1.8	2.85714	3.07692	5	3.07692	6	5	2.14286	3.57143	5.33333	5.71429	4.10072	657.143	646.154	800	646.154	720	857.143	514.286	514.286	640	600	651.799
	-1.7	4.7619	3.07692	3.33333	7.69231	5.33333	7.14286	2.85714	4.28571	6	5.71429	5.10791	657.143	507.692	600	876.923	680	771.429	642.857	557.143	600	557.143	647.482
	-1.6	3.33333	4.61538	5	6.15385	4.66667	5	2.85714	2.14286	5.33333	4.28571	4.2446	657.143	600	1000	692.308	720	685.714	728.571	600	640	600	673.381
	-1.5	5.2381	3.84615	5	5.38462	5.33333	5.71429	2.85714	5	6	5.71429	5.03597	657.143	369.231	600	600	600	771.429	600	514.286	680	642.857	608.633
	-1.4	3.80952	3.84615	6.66667	6.15385	7.33333	3.57143	2.85714	2.14286	4	6.42857	4.53237	628.571	646.154	800	646.154	720	728.571	600	600	720	728.571	673.381
	-1.3	4.7619	3.84615	8.33333	4.61538	5.33333	4.28571	2.85714	2.14286	4.66667	6.42857	4.53237	657.143	553.846	600	784.615	600	685.714	642.857	428.571	600	557.143	612.95
	-1.2	3.80952	5.38462	8.33333	3.84615	6.66667	4.28571	0.714286	5	6	2.14286	4.38849	714.286	553.846	900	923.077	720	728.571	600	557.143	640	600	682.014
	-1.1	5.2381	4.61538	6.66667	8.46154	5.33333	4.28571	3.57143	3.57143	4	7.85714	5.2518	714.286	461.538	700	646.154	680	814.286	728.571	557.143	680	557.143	656.115
	-1	3.80952	4.61538	6.66667	4.61538	3.33333	5.71429	4.28571	4.28571	6.66667	4.28571	4.67626	685.714	646.154	700	646.154	640	728.571	600	514.286	640	642.857	643.165
	-0.9	4.7619	3.84615	1.66667	6.92308	4.66667	2.85714	2.14286	1.42857	5.33333	4.28571	3.95683	600	461.538	700	784.615	600	685.714	642.857	557.143	640	685.714	630.216
	-0.8	4.28571	6.15385	8.33333	3.84615	3.33333	6.42857	2.14286	0.714286	6	9.28571	4.82014	657.143	600	800	738.462	680	685.714	600	385.714	680	557.143	630.216
	-0.7	4.7619	3.84615	6.66667	7.69231	7.33333	5.71429	2.85714	5	5.33333	5	5.32374	714.286	507.692	700	692.308	720	728.571	642.857	557.143	640	557.143	647.482
	-0.6	4.28571	3.84615	3.33333	5.38462	4.66667	5	2.85714	2.85714	4.66667	5.71429	4.31655	714.286	692.308	700	784.615	600	728.571	557.143	557.143	720	642.857	669.065
	-0.5	6.66667	4.61538	10	5.38462	6	5.71429	4.28571	2.85714	6	5.71429	5.53957	628.571	600	800	692.308	600	814.286	685.714	600	640	600	656.115
	-0.4	3.33333	2.30769	3.33333	7.69231	6	3.57143	3.57143	2.14286	5.33333	4.28571	4.17266	714.286	507.692	800	784.615	640	600	685.714	557.143	760	642.857	664.748
	-0.3	2.85714	4.61538	8.33333	5.38462	6	5.71429	3.57143	0.714286	6	6.42857	4.67626	742.857	600	700	738.462	720	814.286	642.857	514.286	600	685.714	677.698
	-0.2	4.7619	4.61538	6.66667	6.15385	4.66667	6.42857	2.14286	4.28571	4.66667	5	4.82014	628.571	553.846	700	692.308	640	728.571	600	514.286	560	642.857	621.583
	-0.1	5.71429	3.84615	5	6.92308	6	5.71429	9.28571	7.85714	7.33333	4.28571	6.25899	657.143	600	600	646.154	680	685.714	557.143	514.286	680	557.143	621.583
light_on	0	2.38095	6.15385	3.33333	6.92308	6	5	2.14286	1.42857	5.33333	4.28571	4.2446	685.714	600	900	784.615	760	642.857	600	600	600	642.857	669.065
	0.1	2.38095	4.61538	1.66667	1.53846	1.33333	2.14286	0.714286	1.42857	0.666667	2.85714	1.94245	742.857	600	700	876.923	680	814.286	642.857	471.429	720	685.714	694.964
	0.2	0.47619	2.30769	0	0.769231	1.33333	0	0	0	0	0.714286	0.57554	657.143	646.154	800	646.154	600	728.571	642.857	600	680	557.143	647.482
	0.3	0	1.53846	0	1.53846	0.666667	2.14286	0	0.714286	0	0.714286	0.719424	657.143	461.538	600	646.154	680	728.571	514.286	385.714	560	557.143	582.734
	0.4	1.42857	1.53846	0	0.769231	0.666667	2.14286	0	0	0	0	0.719424	628.571	600	600	646.154	600	600	600	514.286	600	514.286	591.367
	0.5	0	0.769231	3.33333	3.07692	0	0	0	0	0	0.714286	0.57554	685.714	553.846	700	738.462	560	814.286	514.286	514.286	520	685.714	625.899
	0.6	0.47619	0	3.33333	3.07692	0.666667	2.14286	0	0	0	0	0.791367	685.714	507.692	1000	600	640	685.714	471.429	428.571	480	600	591.367
	0.7	0.47619	2.30769	0	3.07692	0	1.42857	0	0	0	0	0.719424	628.571	507.692	700	600	520	642.857	471.429	428.571	600	471.429	552.518
	0.8	0.47619	0.769231	1.66667	2.30769	0	0.714286	0	0	0	0	0.503597	657.143	600	600	784.615	600	600	471.429	385.714	560	557.143	582.734
	0.9	1.42857	1.53846	1.66667	1.53846	0	0.714286	0	0	0	0	0.647482	600	369.231	600	600	520	600	385.714	428.571	400	557.143	505.036
after	1	1.42857	3.07692	0	3.07692	0.666667	2.14286	2.85714	0.714286	0	0.714286	1.51079	542.857	553.846	600	646.154	640	771.429	471.429	471.429	520	557.143	574.101
	1.1	4.28571	3.07692	8.33333	9.23077	8	7.85714	3.57143	2.14286	6.66667	6.42857	5.7554	600	507.692	700	692.308	520	642.857	471.429	471.429	480	557.143	556.835
	1.2	7.14286	4.61538	3.33333	6.92308	9.33333	7.14286	5	6.42857	8.66667	7.85714	6.90647	685.714	553.846	600	646.154	560	685.714	471.429	385.714	640	514.286	578.417
	1.3	5.71429	3.84615	5	6.15385	4.66667	8.57143	7.14286	7.14286	6.66667	6.42857	6.18705	714.286	507.692	700	784.615	520	728.571	514.286	428.571	560	642.857	608.633
	1.4	6.66667	7.69231	3.33333	10	4.66667	6.42857	5.71429	5	7.33333	6.42857	6.47482	657.143	692.308	800	646.154	680	728.571	600	642.857	640	557.143	656.115
	1.5	6.66667	5.38462	5	8.46154	6.66667	7.85714	5.71429	5.71429	6	7.14286	6.54676	742.857	646.154	600	600	680	771.429	642.857	514.286	720	685.714	669.065
	1.6	5.2381	6.15385	6.66667	6.92308	5.33333	8.57143	5.71429	5.71429	8	5	6.25899	685.714	600	800	923.077	760	685.714	600	514.286	680	642.857	682.014
	1.7	8.57143	5.38462	5	7.69231	6.66667	7.14286	2.85714	6.42857	8.66667	7.14286	6.76259	657.143	600	600	692.308	720	685.714	642.857	600	640	557.143	643.165
	1.8	3.33333	4.61538	8.33333	6.15385	4.66667	6.42857	6.42857	5.71429	6.66667	3.57143	5.32374	657.143	553.846	600	692.308	640	771.429	557.143	557.143	560	600	621.583
	1.9	6.19048	4.61538	3.33333	5.38462	4	9.28571	3.57143	5	5.33333	6.42857	5.46763	828.571	692.308	600	646.154	640	642.857	600	600	760	600	673.381
	2	4.28571	6.92308	6.66667	6.15385	6	7.85714	5	5.71429	6.66667	5	5.89928	657.143	553.846	900	646.154	640	857.143	685.714	557.143	600	685.714	664.748
	2.1	4.28571	4.61538	6.66667	6.92308	4	5.71429	5	3.57143	5.33333	7.14286	5.17986	657.143	600	800	830.769	680	685.714	685.714	514.286	560	600	651.799
	2.2	5.2381	3.84615	5	6.15385	7.33333	6.42857	2.85714	6.42857	6	5.71429	5.53957	657.143	646.154	500	692.308	640	771.429	557.143	557.143	640	514.286	625.899
	2.3	4.28571	6.15385	6.66667	5.38462	5.33333	5.71429	6.42857	6.42857	3.33333	4.28571	5.2518	714.286	507.692	700	646.154	680	642.857	728.571	600	640	557.143	643.165
	2.4	2.38095	3.07692	8.33333	6.92308	6	5.71429	2.14286	2.14286	8.66667	5.71429	4.82014	742.857	553.846	700	692.308	680	814.286	642.857	600	600	685.714	673.381
	2.5	3.80952	5.38462	5	6.15385	4	6.42857	3.57143	7.14286	6.66667	6.42857	5.39568	628.571	507.692	900	830.769	640	728.571	642.857	600	560	600	647.482
	2.6	3.33333	3.84615	11.6667	5.38462	3.33333	6.42857	3.57143	3.57143	4	4.28571	4.46043	628.571	600	500	553.846	640	685.714	685.714	642.857	600	557.143	617.266
	2.7	2.85714	6.15385	6.66667	6.92308	6.66667	6.42857	5	8.57143	7.33333	9.28571	6.40288	742.857	646.154	700	784.615	640	642.857	557.143	514.286	680	557.143	647.482
	2.8	3.80952	4.61538	10	8.46154	2	5.71429	5.71429	3.57143	7.33333	3.57143	5.10791	714.286	600	800	600	600	728.571	728.571	557.143	600	642.857	651.799
	2.9	2.85714	3.84615	8.33333	5.38462	4.66667	4.28571	1.42857	4.28571	5.33333	5.71429	4.31655	714.286	461.538	800	784.615	600	814.286	642.857	514.286	720	600	660.432
	3	2.38095	3.84615	8.33333	6.92308	4.66667	5	2.14286	3.57143	4	5.71429	4.31655	600	600	700	692.308	600	642.857	600	514.286	640	600	612.95
	3.1	3.33333	4.61538	6.66667	6.15385	6	7.14286	3.57143	4.28571	5.33333	5.71429	5.10791	714.286	646.154	700	692.308	680	728.571	642.857	514.286	560	642.857	651.799
	3.2	3.80952	1.53846	6.66667	6.15385	6.66667	5.71429	4.28571	3.57143	4.66667	5	4.67626	742.857	600	600	738.462	560	814.286	642.857	600	600	642.857	660.432
	3.3	2.38095	3.84615	6.66667	6.15385	3.33333	3.57143	3.57143	5.71429	6	6.42857	4.53237	628.571	415.385	900	784.615	640	771.429	600	557.143	680	557.143	638.849
	3.4	2.85714	4.61538	3.33333	6.15385	4	5	2.14286	3.57143	4.66667	5.71429	4.17266	600	600	600	692.308	680	685.714	600	514.286	600	685.714	625.899
	3.5	5.71429	4.61538	6.66667	6.15385	4.66667	7.14286	3.57143	4.28571	7.33333	7.14286	5.68345	800	553.846	800	738.462	640	642.857	771.429	557.143	560	642.857	669.065
	3.6	4.28571	2.30769	6.66667	6.15385	5.33333	5.71429	4.28571	3.57143	6	5	4.82014	742.857	507.692	600	738.462	600	900	771.429	600	680	642.857	686.331
	3.7	3.80952	6.15385	5	6.15385	4	6.42857	1.42857	2.14286	5.33333	7.14286	4.67626	657.143	507.692	800	784.615	680	642.857	642.857	557.143	600	514.286	630.216
	3.8	4.7619	3.84615	5	9.23077	4	4.28571	3.57143	5	6	3.57143	4.89209	771.429	646.154	800	646.154	760	642.857	600	557.143	680	557.143	664.748
	3.9	2.85714	3.84615	10	6.15385	3.33333	6.42857	2.14286	4.28571	6.66667	5.71429	4.7482	657.143	507.692	500	692.308	600	771.429	685.714	514.286	640	685.714	634.532
	4	5.71429	3.84615	5	4.61538	3.33333	4.28571	2.85714	2.85714	5.33333	4.28571	4.2446	714.286	553.846	700	738.462	600	857.143	642.857	600	600	600	660.432
	4.1	2.38095	6.92308	6.66667	5.38462	4	7.14286	2.85714	2.85714	5.33333	4.28571	4.53237	714.286	600	800	738.462	640	685.714	771.429	385.714	600	642.857	651.799
	4.2	2.38095	5.38462	5	4.61538	4.66667	7.14286	3.57143	3.57143	4.66667	7.85714	4.7482	714.286	646.154	900	738.462	640	642.857	685.714	600	600	557.143	660.432
	4.3	5.71429	4.61538	6.66667	6.92308	3.33333	5.71429	3.57143	2.85714	7.33333	4.28571	5.03597	657.143	507.692	600	692.308	680	814.286	600	642.857	680	642.857	656.115
	4.4	3.80952	5.38462	5	6.15385	4	7.85714	2.14286	5	4.66667	5	4.82014	685.714	553.846	600	646.154	640	771.429	600	471.429	720	600	634.532
	4.5	2.85714	6.15385	11.6667	7.69231	5.33333	5.71429	3.57143	4.28571	4.66667	5.71429	5.2518	742.857	646.154	1100	830.769	600	685.714	942.857	557.143	640	600	712.23
	4.6	3.80952	3.07692	5	6.15385	4.66667	5.71429	2.85714	4.28571	4	6.42857	4.53237	685.714	692.308	600	738.462	720	771.429	600	514.286	560	728.571	664.748
	4.7	4.7619	6.15385	5	5.38462	3.33333	5.71429	2.85714	2.85714	6	4.28571	4.60432	628.571	646.154	700	692.308	680	728.571	600	685.714	600	557.143	647.482
	4.8	3.80952	3.84615	8.33333	6.15385	6.66667	4.28571	1.42857	3.57143	2.66667	5	4.31655	742.857	600	700	646.154	680	814.286	642.857	514.286	680	642.857	669.065
	4.9	2.85714	6.92308	5	6.15385	3.33333	5	3.57143	4.28571	4.66667	7.14286	4.7482	800	553.846	800	784.615	640	642.857	728.571	600	640	600	677.698
	5	4.28571	3.07692	3.33333	6.15385	6	3.57143	2.85714	2.85714	8.66667	5.71429	4.7482	628.571	600	800	738.462	680	857.143	557.143	514.286	680	728.571	669.065
	5.1	4.7619	4.61538	5	4.61538	4	7.85714	4.28571	6.42857	6.66667	5	5.32374	685.714	646.154	600	692.308	640	685.714	557.143	685.714	600	600	643.165
	5.2	2.85714	3.84615	8.33333	4.61538	5.33333	2.85714	2.14286	2.85714	8	6.42857	4.46043	742.857	553.846	700	738.462	760	642.857	600	514.286	720	557.143	656.115
	5.3	4.7619	6.92308	1.66667	5.38462	2.66667	7.14286	2.85714	5.71429	6.66667	6.42857	5.17986	657.143	692.308	800	784.615	640	814.286	728.571	600	640	600	686.331
	5.4	5.2381	4.61538	3.33333	6.92308	6.66667	6.42857	3.57143	2.85714	4	4.28571	4.89209	600	646.154	800	646.154	560	685.714	728.571	600	680	642.857	647.482
	5.5	2.85714	4.61538	3.33333	4.61538	6	4.28571	4.28571	3.57143	6.66667	6.42857	4.67626	800	553.846	600	646.154	680	728.571	600	642.857	600	642.857	660.432
	5.6	2.85714	4.61538	6.66667	9.23077	8	5.71429	2.85714	3.57143	4	3.57143	4.89209	685.714	553.846	700	738.462	600	814.286	600	600	600	600	647.482
	5.7	4.7619	5.38462	5	5.38462	5.33333	6.42857	4.28571	4.28571	7.33333	5.71429	5.39568	657.143	600	600	830.769	760	728.571	557.143	557.143	600	642.857	656.115
	5.8	3.80952	2.30769	5	3.07692	3.33333	4.28571	3.57143	4.28571	5.33333	7.14286	4.17266	657.143	738.462	700	600	560	685.714	642.857	685.714	680	642.857	656.115
	5.9	1.90476	6.15385	5	6.92308	6.66667	2.14286	3.57143	4.28571	7.33333	2.85714	4.53237	685.714	646.154	700	738.462	560	728.571	642.857	600	600	642.857	651.799

## Sheet: 4c
Pedunculopontine Chx10+ neurons control global motor arrest in mice (Goñi-Erro et al., 2023)
Figure 4c
rate	id	baseline_rate	minimum_rate	percent_of_baseline	percent_change
RR	466	4.02698	0.31746	7.88333	-92.1167
	471	4.18461	0.769231	18.3824	-81.6176
	18	6.35	0	0	-100
	497	5.68974	1.02564	18.0261	-81.9739
	515	5.50889	0	0	-100
	519	5.40952	0.952381	17.6056	-82.3944
	663	3.28333	0	0	-100
	667	3.5	0	0	-100
	691	5.39111	0	0	-100
	693	5.64286	0	0	-100
HR	466	679.333	580.952	85.518	-14.482
	471	550	476.923	86.7133	-13.2867
	18	738.667	600	81.2274	-18.7726
	497	721.538	646.154	89.5522	-10.4478
	515	663.467	533.333	80.3859	-19.6141
	519	726.714	614.286	84.5292	-15.4708
	663	617.143	442.857	71.7593	-28.2407
	667	543.143	414.286	76.2756	-23.7244
	691	642.133	466.667	72.6744	-27.3256
	693	610.286	528.571	86.6105	-13.3895

## Sheet: 4d
Pedunculopontine Chx10+ neurons control global motor arrest in mice (Goñi-Erro et al., 2023)
Figure 4d
		Mean respiratory rate (RR) (Hz)							Mean heart rate (HR) (bpm)
	id	663	667	691	693	913	921	all mice	663	667	691	693	913	921	all mice
epoch	time_bin
before	-5	3.84615	1.53846	6.15385	3.33333	4.66667	7.14286	4.45783	600	600	646.154	480	560	728.571	600
	-4.9	3.84615	1.53846	4.61538	4	4	3.57143	3.61446	600	369.231	738.462	640	560	642.857	592.771
	-4.8	3.84615	3.07692	6.15385	6	4	4.28571	4.57831	600	553.846	738.462	600	560	685.714	621.687
	-4.7	3.07692	3.07692	2.30769	4	6	4.28571	3.85542	507.692	646.154	738.462	520	640	600	607.229
	-4.6	4.61538	3.84615	6.15385	3.33333	5.33333	5.71429	4.81928	553.846	415.385	738.462	560	600	642.857	585.542
	-4.5	3.07692	1.53846	5.38462	4.66667	2	5.71429	3.73494	600	553.846	738.462	600	560	771.429	636.145
	-4.4	3.07692	1.53846	4.61538	4.66667	6	4.28571	4.09639	507.692	600	646.154	600	600	600	592.771
	-4.3	3.07692	3.84615	6.92308	4.66667	2.66667	2.85714	3.9759	553.846	553.846	876.923	600	560	642.857	628.916
	-4.2	3.84615	3.84615	5.38462	4	5.33333	3.57143	4.33735	600	600	738.462	560	600	642.857	621.687
	-4.1	5.38462	3.07692	6.15385	5.33333	5.33333	4.28571	4.93976	553.846	415.385	553.846	600	680	600	571.084
	-4	2.30769	0	5.38462	3.33333	6.66667	3.57143	3.61446	646.154	553.846	692.308	560	600	771.429	636.145
	-3.9	3.84615	3.84615	3.84615	4.66667	2.66667	5.71429	4.09639	600	600	876.923	640	560	685.714	657.831
	-3.8	4.61538	2.30769	7.69231	4.66667	6	4.28571	4.93976	507.692	553.846	738.462	640	560	600	600
	-3.7	4.61538	3.84615	4.61538	5.33333	5.33333	7.14286	5.18072	553.846	600	646.154	480	560	600	571.084
	-3.6	2.30769	2.30769	7.69231	4.66667	5.33333	6.42857	4.81928	646.154	461.538	692.308	640	680	600	621.687
	-3.5	6.92308	4.61538	6.15385	5.33333	4	3.57143	5.06024	692.308	553.846	784.615	720	560	685.714	665.06
	-3.4	2.30769	1.53846	6.15385	3.33333	4	5.71429	3.85542	600	600	692.308	560	600	728.571	628.916
	-3.3	4.61538	5.38462	2.30769	2.66667	5.33333	6.42857	4.45783	553.846	600	692.308	680	640	642.857	636.145
	-3.2	3.07692	3.07692	8.46154	4	4.66667	7.14286	5.06024	507.692	600	784.615	560	560	642.857	607.229
	-3.1	3.07692	3.84615	4.61538	6	4.66667	5	4.57831	646.154	507.692	692.308	520	560	600	585.542
	-3	6.15385	3.84615	6.15385	4.66667	5.33333	5.71429	5.3012	646.154	461.538	784.615	680	640	685.714	650.602
	-2.9	0	3.84615	7.69231	4	5.33333	5	4.33735	646.154	600	738.462	600	560	814.286	657.831
	-2.8	3.84615	5.38462	5.38462	4	4	8.57143	5.18072	553.846	461.538	692.308	560	680	642.857	600
	-2.7	4.61538	2.30769	6.92308	6	4	6.42857	5.06024	507.692	600	692.308	600	560	685.714	607.229
	-2.6	3.07692	1.53846	6.92308	4.66667	4	3.57143	3.9759	600	461.538	784.615	600	560	642.857	607.229
	-2.5	3.07692	3.84615	9.23077	5.33333	5.33333	7.85714	5.78313	646.154	600	692.308	560	600	642.857	621.687
	-2.4	3.07692	3.07692	5.38462	6	4	5	4.45783	600	553.846	738.462	560	600	600	607.229
	-2.3	3.07692	4.61538	6.92308	4.66667	4	6.42857	4.93976	553.846	553.846	738.462	680	520	642.857	614.458
	-2.2	3.84615	3.84615	4.61538	7.33333	4	8.57143	5.42169	646.154	553.846	692.308	680	640	642.857	643.373
	-2.1	3.84615	0.769231	7.69231	4	6.66667	2.85714	4.33735	600	415.385	692.308	560	640	685.714	600
	-2	2.30769	4.61538	6.92308	7.33333	6	4.28571	5.3012	507.692	646.154	738.462	680	680	685.714	657.831
	-1.9	4.61538	1.53846	2.30769	4	4	5.71429	3.73494	600	553.846	738.462	560	600	685.714	621.687
	-1.8	3.84615	4.61538	6.92308	4.66667	2	5.71429	4.57831	646.154	507.692	692.308	600	560	600	600
	-1.7	3.84615	3.84615	4.61538	7.33333	6.66667	5.71429	5.42169	553.846	461.538	738.462	720	600	814.286	650.602
	-1.6	3.07692	3.07692	6.92308	4.66667	3.33333	7.14286	4.6988	646.154	507.692	692.308	560	560	642.857	600
	-1.5	1.53846	3.07692	6.15385	4	3.33333	6.42857	4.09639	600	600	784.615	560	600	642.857	628.916
	-1.4	4.61538	3.84615	5.38462	6	4.66667	7.14286	5.3012	646.154	553.846	738.462	680	600	642.857	643.373
	-1.3	3.84615	3.07692	5.38462	4.66667	3.33333	8.57143	4.81928	600	461.538	692.308	560	600	642.857	592.771
	-1.2	0.769231	1.53846	7.69231	4	5.33333	6.42857	4.33735	553.846	553.846	738.462	640	600	685.714	628.916
	-1.1	4.61538	6.15385	5.38462	5.33333	1.33333	7.14286	4.93976	507.692	553.846	600	640	560	685.714	592.771
	-1	3.84615	3.07692	4.61538	4.66667	4	6.42857	4.45783	692.308	553.846	830.769	600	600	685.714	657.831
	-0.9	4.61538	3.84615	7.69231	4	5.33333	6.42857	5.3012	600	461.538	692.308	640	680	685.714	628.916
	-0.8	3.84615	3.07692	6.15385	5.33333	4	5.71429	4.6988	553.846	646.154	738.462	640	520	642.857	621.687
	-0.7	3.84615	3.07692	7.69231	4.66667	3.33333	5.71429	4.6988	600	507.692	784.615	560	600	642.857	614.458
	-0.6	3.84615	4.61538	3.84615	5.33333	2.66667	5.71429	4.33735	600	600	692.308	680	680	728.571	665.06
	-0.5	3.07692	3.07692	5.38462	5.33333	4.66667	5.71429	4.57831	553.846	553.846	738.462	640	640	642.857	628.916
	-0.4	3.84615	3.84615	6.15385	4	4.66667	6.42857	4.81928	553.846	507.692	738.462	560	440	685.714	578.313
	-0.3	2.30769	1.53846	3.07692	3.33333	4	7.85714	3.73494	646.154	553.846	646.154	640	600	642.857	621.687
	-0.2	3.07692	6.15385	4.61538	4.66667	8	5	5.3012	646.154	600	784.615	640	680	728.571	679.518
	-0.1	5.38462	4.61538	7.69231	5.33333	5.33333	7.14286	5.90361	553.846	692.308	738.462	600	680	728.571	665.06
light_on	0	3.07692	3.07692	3.84615	3.33333	4.66667	8.57143	4.45783	600	553.846	784.615	720	640	642.857	657.831
	0.1	0	0	2.30769	0.666667	0.666667	1.42857	0.843373	553.846	553.846	738.462	600	560	642.857	607.229
	0.2	0.769231	0	0	1.33333	0.666667	0	0.481928	553.846	461.538	646.154	520	520	642.857	556.627
	0.3	0	0	0	0	0.666667	0.714286	0.240964	553.846	553.846	692.308	600	520	685.714	600
	0.4	0	0	0.769231	0	0	0.714286	0.240964	507.692	507.692	692.308	640	600	642.857	600
	0.5	0	0	0	0	0.666667	0.714286	0.240964	600	461.538	784.615	520	560	600	585.542
	0.6	0	0	0	0.666667	0.666667	2.14286	0.60241	461.538	461.538	692.308	640	520	557.143	556.627
	0.7	0	0	0.769231	0.666667	0	0	0.240964	461.538	507.692	600	520	520	642.857	542.169
	0.8	0.769231	0	0	0	1.33333	0.714286	0.481928	461.538	461.538	646.154	560	440	514.286	513.253
	0.9	0	0	0	0	0	1.42857	0.240964	415.385	415.385	692.308	600	520	514.286	527.711
	1	0	0	0.769231	0.666667	2	0	0.60241	507.692	553.846	692.308	560	520	642.857	578.313
	1.1	0	0	0.769231	2	0	0.714286	0.60241	369.231	323.077	646.154	480	520	557.143	484.337
	1.2	0	0	0	0	1.33333	0.714286	0.361446	507.692	507.692	553.846	600	480	600	542.169
	1.3	0	0	2.30769	0	1.33333	0.714286	0.722892	507.692	369.231	646.154	560	560	557.143	534.94
	1.4	0	0	3.07692	1.33333	2	0.714286	1.20482	415.385	323.077	646.154	480	520	557.143	491.566
	1.5	0	0	0.769231	0	0.666667	0	0.240964	461.538	600	507.692	480	560	600	534.94
	1.6	0	0	3.84615	0.666667	1.33333	2.14286	1.3253	507.692	276.923	646.154	560	360	600	491.566
	1.7	0.769231	0.769231	3.07692	2.66667	2	0.714286	1.68675	323.077	507.692	600	440	560	471.429	484.337
	1.8	1.53846	0	3.07692	1.33333	0	1.42857	1.20482	507.692	415.385	553.846	560	480	600	520.482
	1.9	1.53846	0	2.30769	0.666667	2	0	1.08434	461.538	369.231	600	520	520	600	513.253
	2	0	1.53846	3.07692	3.33333	3.33333	0.714286	2.04819	507.692	553.846	553.846	520	440	728.571	549.398
	2.1	3.07692	1.53846	6.15385	1.33333	0.666667	2.85714	2.53012	461.538	276.923	600	480	520	557.143	484.337
	2.2	3.07692	1.53846	3.07692	1.33333	4	0.714286	2.28916	415.385	553.846	553.846	480	480	471.429	491.566
	2.3	3.07692	2.30769	5.38462	1.33333	2	1.42857	2.53012	507.692	461.538	600	600	600	557.143	556.627
	2.4	2.30769	0.769231	4.61538	2.66667	3.33333	3.57143	2.89157	415.385	461.538	553.846	400	440	600	477.108
	2.5	4.61538	0.769231	4.61538	0	2	1.42857	2.16867	415.385	323.077	646.154	520	480	600	498.795
	2.6	4.61538	1.53846	3.07692	3.33333	2.66667	4.28571	3.25301	507.692	600	553.846	520	600	471.429	542.169
	2.7	4.61538	2.30769	6.15385	2	4.66667	4.28571	3.9759	553.846	461.538	600	600	440	600	542.169
	2.8	5.38462	1.53846	4.61538	2	1.33333	2.85714	2.89157	369.231	553.846	600	520	440	557.143	506.024
	2.9	3.07692	3.07692	5.38462	0.666667	0.666667	2.14286	2.40964	507.692	415.385	600	400	520	600	506.024
after	3	6.15385	4.61538	4.61538	5.33333	6	5.71429	5.42169	553.846	461.538	600	560	480	557.143	534.94
	3.1	6.92308	7.69231	6.15385	6.66667	7.33333	8.57143	7.22892	553.846	553.846	600	600	480	642.857	571.084
	3.2	8.46154	7.69231	10	6.66667	7.33333	8.57143	8.07229	507.692	600	738.462	520	600	600	592.771
	3.3	6.15385	6.92308	7.69231	7.33333	7.33333	10	7.59036	646.154	553.846	784.615	640	600	685.714	650.602
	3.4	6.15385	7.69231	8.46154	6.66667	8	10	7.83133	646.154	600	646.154	600	600	642.857	621.687
	3.5	6.92308	6.92308	6.92308	6.66667	6.66667	7.14286	6.86747	830.769	600	692.308	640	600	642.857	665.06
	3.6	7.69231	6.15385	8.46154	8	6.66667	9.28571	7.71084	646.154	646.154	600	600	640	642.857	628.916
	3.7	6.15385	7.69231	6.92308	5.33333	6.66667	7.14286	6.62651	646.154	646.154	784.615	560	560	685.714	643.373
	3.8	6.92308	5.38462	9.23077	6.66667	7.33333	7.85714	7.22892	692.308	646.154	784.615	640	600	728.571	679.518
	3.9	6.92308	5.38462	7.69231	6	4.66667	7.14286	6.26506	692.308	692.308	692.308	600	520	685.714	643.373
	4	6.15385	5.38462	8.46154	6	6	10	6.98795	692.308	507.692	738.462	640	640	685.714	650.602
	4.1	5.38462	4.61538	6.92308	6	6.66667	7.85714	6.26506	692.308	646.154	692.308	680	560	685.714	657.831
	4.2	6.92308	4.61538	7.69231	7.33333	4	4.28571	5.78313	692.308	600	692.308	520	560	600	607.229
	4.3	4.61538	4.61538	7.69231	6	6	8.57143	6.26506	600	692.308	646.154	680	560	642.857	636.145
	4.4	8.46154	6.15385	3.84615	5.33333	2	5.71429	5.18072	646.154	507.692	830.769	480	520	642.857	600
	4.5	5.38462	3.84615	8.46154	5.33333	8.66667	7.14286	6.50602	600	553.846	646.154	560	480	600	571.084
	4.6	8.46154	5.38462	5.38462	3.33333	2	6.42857	5.06024	600	461.538	738.462	680	600	685.714	628.916
	4.7	6.92308	3.07692	6.92308	5.33333	6.66667	5.71429	5.78313	692.308	507.692	646.154	520	520	642.857	585.542
	4.8	3.07692	4.61538	4.61538	4	4.66667	6.42857	4.57831	600	692.308	830.769	640	560	685.714	665.06
	4.9	7.69231	3.84615	6.15385	6.66667	4.66667	7.14286	6.0241	600	553.846	738.462	560	640	728.571	636.145
	5	3.07692	5.38462	4.61538	4	6.66667	5.71429	4.93976	646.154	461.538	692.308	600	560	642.857	600
	5.1	5.38462	3.84615	5.38462	6	4.66667	6.42857	5.3012	738.462	600	784.615	560	600	685.714	657.831
	5.2	5.38462	5.38462	4.61538	2.66667	5.33333	5.71429	4.81928	646.154	461.538	646.154	680	640	728.571	636.145
	5.3	3.84615	3.84615	5.38462	3.33333	4.66667	7.85714	4.81928	646.154	646.154	784.615	600	640	642.857	657.831
	5.4	5.38462	5.38462	8.46154	6	5.33333	5.71429	6.0241	646.154	600	692.308	560	600	642.857	621.687
	5.5	3.07692	4.61538	3.84615	2	6	7.85714	4.57831	646.154	600	784.615	720	600	642.857	665.06
	5.6	2.30769	3.07692	6.92308	4.66667	5.33333	6.42857	4.81928	646.154	369.231	692.308	600	600	857.143	628.916
	5.7	4.61538	4.61538	6.92308	6	4	5.71429	5.3012	600	600	876.923	520	680	685.714	657.831
	5.8	4.61538	3.07692	5.38462	4.66667	2.66667	5.71429	4.33735	784.615	692.308	738.462	640	600	642.857	679.518
	5.9	1.53846	5.38462	4.61538	4	5.33333	6.42857	4.57831	876.923	507.692	692.308	640	640	642.857	665.06
	6	5.38462	3.84615	6.15385	4.66667	3.33333	7.85714	5.18072	646.154	646.154	876.923	640	720	642.857	693.976
	6.1	0.769231	4.61538	6.15385	4	4	5.71429	4.21687	692.308	553.846	646.154	680	600	900	679.518
	6.2	3.84615	3.84615	4.61538	4.66667	4.66667	5.71429	4.57831	692.308	646.154	876.923	680	720	642.857	708.434
	6.3	1.53846	5.38462	6.92308	6	4	5.71429	4.93976	692.308	692.308	692.308	560	560	642.857	636.145
	6.4	6.15385	4.61538	3.84615	5.33333	2.66667	7.85714	5.06024	738.462	600	738.462	720	680	642.857	686.747
	6.5	0.769231	3.84615	7.69231	4	4	8.57143	4.81928	830.769	646.154	784.615	640	640	771.429	715.663
	6.6	2.30769	4.61538	4.61538	5.33333	3.33333	5	4.21687	738.462	692.308	738.462	640	680	685.714	693.976
	6.7	3.84615	5.38462	5.38462	2.66667	4	5	4.33735	600	600	692.308	600	520	685.714	614.458
	6.8	2.30769	3.07692	9.23077	3.33333	3.33333	7.14286	4.6988	692.308	600	830.769	520	640	728.571	665.06
	6.9	1.53846	3.07692	3.84615	3.33333	4.66667	5.71429	3.73494	876.923	692.308	738.462	720	720	728.571	744.578
	7	3.07692	3.84615	6.92308	4.66667	3.33333	5	4.45783	738.462	784.615	600	640	680	728.571	693.976
	7.1	3.84615	4.61538	8.46154	4.66667	5.33333	6.42857	5.54217	646.154	600	969.231	600	600	685.714	679.518
	7.2	4.61538	2.30769	1.53846	8	4.66667	5	4.45783	646.154	646.154	738.462	720	560	642.857	657.831
	7.3	0.769231	5.38462	6.92308	4	6	7.14286	5.06024	692.308	600	600	600	560	600	607.229
	7.4	2.30769	3.84615	6.15385	6	4.66667	7.14286	5.06024	876.923	646.154	738.462	680	600	728.571	708.434
	7.5	5.38462	3.07692	6.15385	3.33333	4	5	4.45783	646.154	646.154	784.615	640	720	685.714	686.747
	7.6	3.84615	3.84615	4.61538	4	5.33333	6.42857	4.6988	692.308	600	738.462	640	640	728.571	672.289
	7.7	1.53846	5.38462	6.15385	4	3.33333	7.14286	4.57831	646.154	646.154	738.462	560	480	557.143	600
	7.8	2.30769	2.30769	2.30769	4.66667	6.66667	5.71429	4.09639	692.308	646.154	738.462	680	600	771.429	686.747
	7.9	3.84615	4.61538	6.92308	4.66667	4.66667	5.71429	5.06024	646.154	600	646.154	640	600	685.714	636.145

## Sheet: 4e
Pedunculopontine Chx10+ neurons control global motor arrest in mice (Goñi-Erro et al., 2023)
Figure 4e
rate	id	baseline_rate	minimum_rate	percent_of_baseline	percent_change
RR	663	3.6	0	0	-100
	667	3.25128	0	0	-100
	691	5.81539	0.25641	4.40917	-95.5908
	693	4.73556	0	0	-100
	913	4.52667	0.444444	9.81836	-90.1816
	921	5.74048	0.47619	8.29531	-91.7047
HR	663	590.154	430.769	72.9927	-27.0073
	667	543.846	400	73.5502	-26.4498
	691	725.231	569.231	78.4896	-21.5104
	693	606.133	480	79.1905	-20.8095
	913	597.333	466.667	78.125	-21.875
	921	666	528.571	79.3651	-20.6349

## Sheet: 4g
Pedunculopontine Chx10+ neurons control global motor arrest in mice (Goñi-Erro et al., 2023)
Figure 4g
group	rate	id	baseline_rate	minimum_rate	percent_of_baseline	percent_change
Opto PPN	RR	466	4.02698	0.31746	7.88333	-92.1167
		471	4.18461	0.769231	18.3824	-81.6176
		18	6.35	0	0	-100
		497	5.68974	1.02564	18.0261	-81.9739
		515	5.50889	0	0	-100
		519	5.40952	0.952381	17.6056	-82.3944
		663	3.28333	0	0	-100
		667	3.5	0	0	-100
		691	5.39111	0	0	-100
		693	5.64286	0	0	-100
	HR	466	679.333	580.952	85.518	-14.482
		471	550	476.923	86.7133	-13.2867
		18	738.667	600	81.2274	-18.7726
		497	721.538	646.154	89.5522	-10.4478
		515	663.467	533.333	80.3859	-19.6141
		519	726.714	614.286	84.5292	-15.4708
		663	617.143	442.857	71.7593	-28.2407
		667	543.143	414.286	76.2756	-23.7244
		691	642.133	466.667	72.6744	-27.3256
		693	610.286	528.571	86.6105	-13.3895
Natural	RR	463	5.22963	0	0	-100
		466	5.38222	0	0	-100
		476	6.90667	0	0	-100
		471	5.825	0	0	-100
		18	5.96026	0	0	-100
		497	6.04444	0	0	-100
		505	6.31875	0	0	-100
		515	5.27826	0	0	-100
		519	4.8641	0	0	-100
		663	5.58889	0	0	-100
		667	5.91333	0	0	-100
		691	5.97037	0	0	-100
		693	8.4	0	0	-100
		913	6.57778	0	0	-100
	HR	463	11.9667	9.81481	82.018	-17.982
		466	11.8389	11.2222	94.7912	-5.20882
		476	12.0333	10.6667	88.6427	-11.3573
		471	10.5	7.5	71.4286	-28.5714
		18	11.0051	9.48718	86.2069	-13.7931
		497	10.5	8.51852	81.1287	-18.8713
		505	9.93958	7.08333	71.2639	-28.7361
		515	9.96812	8.55072	85.7807	-14.2193
		519	10.4449	8.97436	85.9212	-14.0788
		663	10.0602	8.05556	80.0736	-19.9264
		667	11.0733	9.88889	89.3036	-10.6964
		691	9.43951	7.40741	78.4724	-21.5276
		693	10.0833	7.5	74.3802	-25.6198
		913	9.59444	7.77778	81.0654	-18.9346
