# Supplementary material for: Pedunculopontine Chx10+ neurons control global motor arrest in mice
Source: Nat Neurosci. 2023 Jul 27;26(9):1516–28. doi: 10.1038/s41593-023-01396-3 (PMC10471498; doi:10.1038/s41593-023-01396-3)
Supplement: Source Data Fig. 5 — Numerical/statistical source data. [file 41593_2023_1396_MOESM11_ESM.xlsx]

## Sheet: 5b
Pedunculopontine Chx10+ neurons control global motor arrest in mice (Goñi-Erro et al., 2023)
Figure 5b
		velocity (m/s)
	id	273							278			281					286								287						289
	trial	273_1	273_2	273_3	273_4	273_5	273_6	273_7	278_1	278_2	278_3	281_1	281_2	281_3	281_4	281_5	286_1	286_2	286_3	286_4	286_5	286_6	286_7	286_8	287_1	287_2	287_3	287_4	287_5	287_6	289_1	289_2	289_3	289_4	289_5	289_6
epoch	Time (s)
before	-0.5	1.62	0.375	1.215	0.765	1.635	0.33	0.615	0.195	0	1.245	0	1.32	0.75	0	0	0	1.17	0	0.525	1.185	1.005	0	1.35	0.36	0.93	1.155	0	1.155	0.105	1.275	0	1.11	0	0	0.78
	-0.493333	1.5	0.33	1.215	0.66	1.605	0.39	0.645	0.315	0	1.17	0	1.275	0.75	0	0	0	1.155	0.21	1.305	1.2	1.47	0	1.575	0.36	0.93	0.945	0	0.945	0.39	1.185	0	1.02	0	0	0.795
	-0.486667	1.41	0.45	1.185	0.735	1.56	0.39	0.72	0.39	0	1.185	0	1.2	0.645	0.465	0	0	1.05	0.825	1.5	1.26	1.425	0	1.62	0.375	0.93	0.825	0	0.765	0.705	1.08	0	1.02	0	0	0.78
	-0.48	1.245	0.435	1.155	0.795	1.335	0.405	0.825	0.39	0	1.2	0	1.065	0.54	0.93	0	0	0.825	0.75	1.2	1.08	1.395	0	1.545	0.435	1.02	0.825	0	0.57	1.68	1.08	0	1.005	0	0	0.615
	-0.473333	1.185	0.405	1.155	1.02	1.215	0.315	0.9	0.375	0	1.155	0	0.915	0.54	1.38	0	0	0.69	1.23	1.11	0.93	1.29	0	1.35	0.465	1.125	0.945	0.195	0.57	1.23	1.215	0	0.975	0	0	0.48
	-0.466667	1.35	0.51	1.23	0.945	1.2	0.27	0.9	0.375	0	0.93	0.375	0.87	0.54	1.17	0	0	0.735	1.035	1.005	0.84	1.2	0	1.305	0.495	1.065	1.05	0.69	0.87	1.125	1.29	0	0.915	0	0	0.54
	-0.46	1.35	0.48	1.35	0.87	1.245	0.33	0.96	0.375	0	0.825	1.02	0.81	0.495	1.08	0	0	0.72	1.035	1.02	0.9	1.065	0	1.425	0.465	1.11	1.155	1.185	0.57	1.2	1.335	0	0.885	0	0	0.495
	-0.453333	1.53	0.255	1.515	0.795	1.485	0.405	0.945	0.36	0	0.81	1.455	0.885	0.405	1.245	0	0	0.75	0.96	1.02	0.915	1.065	0	1.425	0.45	1.2	1.2	1.53	0.405	1.23	1.335	0	0.84	0	0	0.405
	-0.446667	1.44	0.345	1.455	0.855	1.635	0.39	0.885	0.39	0	0.855	1.41	1.065	0.405	1.44	0	0	0.78	0.96	1.125	0.855	1.035	0	1.26	0.555	1.2	1.23	1.125	0.405	1.26	1.335	0	0.795	0	0	0.345
	-0.44	1.395	0.33	1.35	0.96	1.515	0.42	0.72	0.405	0	1.05	1.395	1.215	0.36	1.485	0	0	0.765	0.9	1.32	0.99	1.125	0.09	1.11	0.6	1.2	1.32	1.08	0.525	1.29	1.305	0	0.765	0	0	0.345
	-0.433333	1.425	0.33	1.305	0.78	1.245	0.525	0.705	0.42	0	1.05	1.365	1.155	0.39	1.5	0	0	0.87	0.9	1.365	1.005	1.185	0.225	1.08	0.615	1.185	1.17	0.915	0.765	1.17	1.305	0	0.735	0	0	0.33
	-0.426667	1.305	0.435	1.2	0.66	1.245	0.54	0.615	0.42	0	1.155	1.2	1.14	0.3	1.38	0	0	0.9	0.81	1.395	1.095	1.155	0.075	1.17	0.66	1.17	0.96	0.72	0.795	1.17	1.29	0	0.63	0	0	0.24
	-0.42	1.095	0.33	1.095	0.585	1.005	0.525	0.63	0.45	0	1.17	1.08	1.23	0.33	1.38	0	0	0.825	0.81	1.275	1.11	1.11	1.335	0.99	0.63	1.095	0.915	0.75	0.795	0.915	1.23	0	0.57	0	0	0.3
	-0.413333	0.84	0.435	0.975	0.54	0.99	0.57	0.525	0.495	0	1.065	0.99	1.23	0.39	1.425	0	0	0.81	0.855	1.245	1.05	1.095	1.26	1.035	0.6	1.185	0.87	0.87	0.795	0.78	1.215	0	0.705	0	0	0.105
	-0.406667	0.69	0.525	0.855	0.465	1.035	0.54	0.54	0.495	0	1.065	1.035	1.17	0.345	1.215	0	0	0.81	0.945	1.125	1.185	0.9	0.765	1.125	0.51	1.215	1.02	0.9	0.81	0.81	1.185	0	0.69	0	0	0
	-0.4	0.57	0.435	0.795	0.42	0.9	0.525	0.525	0.51	0	1.08	1.155	0.93	0.285	1.14	0	0.12	0.945	0.99	0.78	1.095	0.795	0.795	1.08	0.405	0.975	1.02	0.885	0.795	0.855	1.185	0.18	0.78	0	0	0
	-0.393333	0.525	0.435	0.93	0.39	0.96	0.6	0.57	0.45	0	0.945	1.245	0.81	0.255	1.2	0	0	1.065	1.08	0.765	1.005	0.795	0.795	1.125	0.435	0.81	1.11	0.945	0.81	1.005	1.185	0.705	0.855	0	0	0.09
	-0.386667	0.585	0.54	1.155	0.375	1.05	0.57	0.735	0.495	0	0.795	1.29	0.825	0.3	1.365	0	0.915	0.96	1.095	0.81	0.93	0.795	0.84	1.08	0.45	0.66	1.215	0.945	0.81	1.05	1.26	1.545	0.915	0	0	0.18
	-0.38	0.69	0.51	1.215	0.345	1.155	0.645	0.84	0.48	0	0.765	1.335	0.87	0.285	1.485	0	2.055	0.84	1.155	0.9	0.93	0.795	0.9	0.93	0.435	0.555	1.2	0.975	0.81	1.095	1.26	1.845	0.9	0	0	0.21
	-0.373333	0.885	0.6	1.2	0.39	1.05	0.645	0.795	0.42	0	0.735	1.365	1.11	0.27	1.38	0	0.93	0.795	1.185	0.975	0.765	0.825	0.885	0.885	0.48	0.6	1.29	0.96	0.81	1.17	1.2	1.32	0.96	0	0	0.24
	-0.366667	0.96	0.63	1.2	0.54	0.93	0.555	0.81	0.555	0	0.705	1.335	1.23	0.3	1.485	0	0.705	0.81	1.185	0.99	0.705	0.93	0.9	1.065	0.435	0.75	1.305	0.975	0.795	1.245	1.08	1.185	0.99	1.005	0	0.375
	-0.36	0.975	0.615	1.17	0.72	0.93	0.66	0.75	0.66	0	0.78	1.335	1.23	0.39	1.41	0	0.795	0.795	1.08	1.005	0.78	0.93	0.9	1.11	0.525	0.81	1.2	0.975	0.81	1.17	0.855	1.2	0.99	1.935	0	0.42
	-0.353333	1.05	0.525	1.035	0.765	0.84	0.51	0.735	0.69	0	0.855	1.245	1.215	0.39	1.29	0	0.825	0.795	0.945	1.035	0.795	0.9	0.825	1.05	0.495	0.795	1.155	0.885	1.095	1.2	0.84	1.275	0.9	1.71	0	0.435
	-0.346667	0.99	0.57	1.005	0.75	0.795	0.39	0.705	0.795	0	0.84	1.065	1.2	0.51	1.215	0	0.9	0.81	0.96	0.93	0.81	0.81	0.78	1.125	0.555	0.795	0.96	0.855	1.17	0.99	0.945	1.35	0.75	1.83	0	0.45
	-0.34	0.825	0.54	0.99	0.795	0.72	0.48	0.795	0.81	0	0.795	0.945	1.185	0.585	1.185	0.105	0.99	0.81	0.915	0.96	0.78	0.9	0.855	1.38	0.645	0.795	0.81	0.795	0.87	0.93	1.005	1.455	0.615	1.89	0.51	0.54
	-0.333333	0.78	0.42	0.9	0.81	0.675	0.48	0.72	0.81	0	0.825	0.945	1.14	0.63	0.9	0.66	1.05	0.81	0.93	0.93	0.81	0.945	0.735	1.215	0.645	0.81	0.81	0.63	1.08	0.87	0.975	1.455	0.435	2.01	1.14	0.75
	-0.326667	0.855	0.375	0.78	0.795	0.75	0.51	0.66	0.81	0	0.795	0.9	0.9	0.72	0.885	1.32	1.11	0.795	0.9	0.765	0.84	0.93	0.615	1.05	0.63	0.78	0.87	0.54	1.08	1.035	0.945	1.47	0.405	2.04	1.11	0.78
	-0.32	0.99	0.42	0.675	0.705	1.035	0.54	0.645	0.81	0	0.795	0.99	0.825	0.69	1.095	1.275	1.035	0.81	0.945	0.63	0.855	0.825	0.645	0.99	0.735	0.72	1.035	0.57	1.125	1.02	0.975	1.425	0.615	1.92	0.945	0.825
	-0.313333	0.96	0.495	0.675	0.66	1.11	0.57	0.555	0.81	0	0.705	1.095	0.915	0.795	1.14	1.05	1.08	0.795	1.095	0.63	0.81	0.795	0.6	0.93	0.615	0.615	1.08	0.72	0.9	1.11	1.11	1.35	0.81	1.635	0.84	0.84
	-0.306667	0.9	0.285	0.72	0.675	0.93	0.54	0.51	0.81	0	0.555	1.275	0.81	0.825	1.215	0.945	1.08	0.795	1.005	0.735	0.72	0.75	0.675	1.035	0.615	0.45	1.065	0.825	0.705	1.17	1.17	1.2	0.87	1.5	0.75	0.84
	-0.3	0.81	0.375	0.78	0.75	0.825	0.615	0.42	0.795	0.09	0.48	1.23	0.78	0.795	1.335	0.945	1.08	0.795	1.035	0.78	0.735	0.72	0.645	1.125	0.555	0.3	1.08	0.945	0.75	1.14	1.08	1.005	0.825	1.545	0.75	0.915
	-0.293333	0.795	0.3	0.795	0.57	0.855	0.6	0.36	0.84	0.225	0.465	1.17	0.78	0.615	1.335	0.96	0.945	0.795	1.065	0.75	0.78	0.735	0.615	0.945	0.495	0.39	1.155	1.05	0.72	1.125	1.05	0.96	0.9	1.815	0.675	0.81
	-0.286667	0.72	0.345	0.795	0.36	0.825	0.615	0.27	0.81	0.315	0.405	1.2	0.735	0.54	1.35	1.2	0.885	0.78	1.02	0.81	0.405	0.69	0.645	0.795	0.42	0.585	1.2	0.975	0.645	1.125	1.095	1.14	0.96	1.935	0.735	0.795
	-0.28	0.69	0.345	0.795	0.42	0.885	0.735	0.42	0.48	0.3	0.39	1.215	0.78	0.615	1.335	1.29	0.765	0.78	1.11	0.885	0.45	0.75	0.585	0.81	0.33	0.51	1.215	1.035	0.795	0.795	1.185	1.305	0.93	1.83	0.915	0.84
	-0.273333	0.495	0.36	0.675	0.39	0.945	0.795	0.555	0.405	0.27	0.42	1.155	0.825	0.795	1.185	1.41	0.765	0.78	0.975	0.915	0.615	0.81	0.54	0.81	0.36	0.495	1.185	1.005	0.915	0.69	1.17	1.425	0.93	1.815	0.93	0.9
	-0.266667	0.39	0.39	0.51	0.435	0.96	0.81	0.585	0.39	0.27	0.525	1.095	0.795	0.915	1.065	1.395	0.87	0.765	0.915	0.975	0.6	0.705	0.42	0.885	0.375	0.63	1.155	0.975	0.885	0.78	1.065	1.44	0.93	1.8	0.945	0.93
	-0.26	0.36	0.36	0.675	0.6	0.69	0.765	0.645	0.45	0.3	0.66	1.005	0.78	0.975	1.035	1.395	0.93	0.78	0.795	1.005	0.585	0.705	0.525	0.915	0.39	0.66	1.035	0.915	1.05	0.705	1.005	1.5	0.81	1.74	0.915	0.945
	-0.253333	0.33	0.48	0.435	0.75	0.405	0.66	0.75	0.645	0.42	0.705	0.9	0.915	1.05	0.84	1.305	1.065	0.81	0.78	1.035	0.75	0.855	0.435	1.065	0.405	0.615	0.93	0.765	0.975	0.705	0.825	1.47	0.75	1.695	0.93	0.9
	-0.246667	0.27	0.495	0.135	0.78	0.39	0.615	0.735	0.66	0.405	0.795	0.915	0.735	1.065	0.945	1.17	0.9	0.81	0.78	1.05	0.795	0.765	0.375	1.11	0.465	0.495	0.9	0.735	1.005	0.915	0.615	1.455	0.795	1.62	0.855	0.84
	-0.24	0.375	0.555	0	0.705	0.39	0.585	0.795	0.705	0.405	0.81	1.005	0.495	1.065	1.05	1.08	0.84	0.795	0.855	1.005	0.705	0.66	0.345	0.885	0.48	0.51	0.81	0.765	1.17	0.945	0.78	1.38	0.69	1.545	0.915	0.795
	-0.233333	0.3	0.465	0	0.72	0.39	0.465	0.915	0.54	0.45	0.795	1.02	0.51	1.065	1.095	1.005	0.915	0.795	0.9	0.915	0.69	0.585	0.42	0.87	0.48	0.615	0.795	0.675	1.23	1.005	0.885	1.26	0.72	1.575	0.825	0.795
	-0.226667	0.3	0.525	0.06	0.78	0.33	0.3	0.87	0.66	0.405	0.81	1.155	0.495	1.035	1.17	0.885	0.87	0.705	1.035	0.78	0.69	0.555	0.285	0.87	0.54	0.69	0.705	0.795	1.035	0.9	0.795	1.14	0.795	1.635	0.81	0.81
	-0.22	0.375	0.495	0	0.675	0.435	0.36	0.78	0.735	0.39	0.84	1.11	0.45	0.93	1.17	1.05	0.885	0.66	1.02	0.63	0.675	0.465	0.18	1.05	0.465	0.735	0.915	0.93	1.005	0.975	0.795	1.11	0.795	1.725	0.795	0.795
	-0.213333	0.345	0.6	0.18	0.705	0.69	0.405	0.9	0.51	0.42	0.945	1.08	0.495	0.885	1.23	1.215	0.885	0.675	1.02	0.57	0.6	0.285	0.195	1.02	0.555	0.57	1.155	0.945	0.9	0.9	0.885	1.11	0.795	1.59	0.81	0.795
	-0.206667	0.33	0.525	0.315	0.675	0.825	0.495	0.84	0.405	0.42	0.87	1.08	0.645	0.825	1.065	1.365	0.78	0.765	0.87	0.63	0.33	0.345	0.21	0.795	0.585	0.705	1.02	1.035	0.795	0.945	0.9	1.17	0.885	1.59	0.78	0.795
	-0.2	0.45	0.555	0.225	0.69	0.72	0.555	0.72	0.42	0.465	0.975	1.035	0.885	0.93	1.14	1.425	0.63	0.765	0.765	0.735	0.525	0.36	0.12	0.705	0.525	0.99	0.93	1.005	0.78	0.93	0.81	1.26	0.96	1.395	0.675	0.705
	-0.193333	0.495	0.6	0.195	0.75	0.78	0.555	0.69	0.435	0.435	0.87	0.96	0.885	1.08	1.02	1.425	0.54	0.66	0.615	0.69	0.795	0.36	0.135	0.66	0.48	0.81	0.645	0.885	0.645	0.87	0.81	1.29	1.065	1.335	0.75	0.6
	-0.186667	0.435	0.48	0.225	0.57	0.78	0.63	0.675	0.48	0.39	0.78	0.87	0.81	1.11	0.9	1.455	0.615	0.705	0.57	0.795	0.69	0.48	0.135	0.6	0.48	0.495	0.51	0.945	0.69	0.825	0.81	1.35	1.05	1.155	0.78	0.6
	-0.18	0.405	0.405	0.36	0.405	0.78	0.585	0.63	0.495	0.39	0.72	0.795	0.81	1.17	0.84	1.455	0.66	0.855	0.645	0.825	0.495	0.435	0.165	0.915	0.39	0.72	0.27	0.9	0.915	0.765	0.825	1.305	1.125	1.215	0.81	0.63
	-0.173333	0.405	0.51	0.39	0.525	0.78	0.615	0.645	0.42	0.39	0.705	0.72	0.795	1.125	0.795	1.35	0.69	0.975	0.525	0.81	0.45	0.405	0.195	0.915	0.285	0.765	0.225	0.9	1.14	0.75	0.81	1.125	1.08	1.44	0.87	0.72
	-0.166667	0.39	0.51	0.405	0.465	0.78	0.675	0.72	0.48	0.375	0.78	0.675	0.81	1.095	0.66	1.23	0.81	0.915	0.81	0.795	0.48	0.39	0.225	0.9	0.24	0.465	0.57	0.735	1.23	0.9	0.855	0.87	1.08	1.56	0.84	0.66
	-0.16	0.345	0.345	0.495	0.39	0.765	0.54	0.795	0.495	0.36	0.825	0.69	0.915	1.05	0.69	1.14	0.855	0.72	1.11	0.75	0.48	0.39	0.225	0.87	0.255	0.42	0.765	0.645	1.005	0.93	0.93	0.78	0.885	1.56	0.885	0.66
	-0.153333	0.24	0.315	0.6	0.345	0.66	0.54	0.81	0.39	0.375	0.825	0.72	0.9	1.125	0.765	1.155	0.915	0.795	0.855	0.795	0.39	0.42	0.21	0.915	0.225	0.39	0.795	0.585	1.02	1.05	0.975	0.795	0.84	1.53	0.795	0.885
	-0.146667	0.33	0.45	0.615	0.3	0.42	0.615	0.855	0.375	0.39	0.945	0.825	0.825	0.96	1.005	1.305	0.84	0.825	0.78	0.795	0.525	0.51	0.195	1.11	0.255	0.27	0.81	0.555	1.005	1.08	0.93	0.825	0.705	1.44	0.93	0.75
	-0.14	0.33	0.435	0.615	0.39	0.48	0.615	0.945	0.3	0.39	0.945	1.035	0.915	0.9	1.005	1.44	0.87	0.825	0.795	0.78	0.585	0.45	0.21	1.005	0.3	0.285	0.825	0.57	1.14	1.035	0.96	0.855	0.615	1.425	0.9	0.81
	-0.133333	0.285	0.405	0.705	0.555	0.435	0.57	0.87	0.18	0.405	1.005	0.99	0.84	0.705	1.065	1.53	0.93	0.81	0.885	0.615	0.495	0.6	0.21	0.93	0.3	0.3	0.96	0.72	1.11	1.05	0.87	0.885	0.66	1.35	0.795	0.84
	-0.126667	0.255	0.555	0.78	0.66	0.42	0.45	1.02	0.105	0.39	1.08	1.065	1.08	0.75	1.02	1.515	0.87	0.795	1.095	0.6	0.495	0.615	0.165	0.93	0.33	0.405	1.005	0.84	1.26	1.125	0.945	0.96	0.765	1.275	0.72	0.69
	-0.12	0.33	0.525	0.78	0.585	0.45	0.39	0.84	0.195	0.39	0.96	1.14	1.23	0.735	1.095	1.515	0.96	1.38	1.05	0.585	0.495	0.57	0.21	0.9	0.345	0.405	1.005	0.93	1.02	0.915	1.11	1.185	0.84	1.2	0.675	0.705
	-0.113333	0.45	0.555	0.81	0.54	0.45	0.435	0.72	0.375	0.36	0.855	0.99	0.795	0.885	1.035	1.425	0.945	1.44	1.08	0.6	0.465	0.615	0.225	0.84	0.3	0.405	0.975	0.975	0.555	0.735	1.215	1.215	0.93	1.02	0.57	0.54
	-0.106667	0.42	0.51	0.795	0.6	0.645	0.375	0.69	0.39	0.375	0.795	0.945	0.6	1.005	0.945	1.365	0.735	0.795	1.035	0.675	0.66	0.69	0.255	0.9	0.27	0.42	0.87	0.975	0.705	0.645	1.215	1.32	0.84	1.14	0.555	0.435
	-0.1	0.495	0.48	0.795	0.525	0.81	0.465	0.57	0.405	0.375	0.795	0.93	0.705	1.11	1.02	1.125	0.66	0.69	0.93	0.705	0.51	0.6	0.3	0.75	0.36	0.45	0.96	0.99	0.915	0.555	1.23	1.29	0.915	1.23	0.6	0.42
	-0.093333	0.615	0.555	0.78	0.585	0.855	0.615	0.45	0.39	0.405	0.765	0.9	0.855	1.17	1.005	1.02	0.66	0.78	1.02	0.705	0.39	0.555	0.315	0.855	0.39	0.42	1.02	1.065	0.93	0.675	1.23	1.155	1.095	1.32	0.705	0.465
	-0.086667	0.48	0.495	0.735	0.69	0.975	0.6	0.39	0.405	0.405	0.75	0.795	0.915	1.08	1.02	1.065	0.69	0.81	0.825	0.765	0.36	0.465	0.27	0.72	0.36	0.3	0.9	0.975	1.38	0.765	1.23	1.095	1.065	1.245	0.81	0.63
	-0.08	0.51	0.54	0.72	0.555	0.96	0.72	0.375	0.405	0.435	0.75	0.765	0.93	1.11	0.945	1.17	0.81	0.825	0.6	0.795	0.3	0.45	0.3	0.735	0.495	0.21	0.795	0.99	1.62	0.81	1.2	1.035	0.885	1.245	0.795	1.035
	-0.073333	0.51	0.615	0.78	0.525	0.93	0.72	0.36	0.405	0.45	0.75	0.585	1.005	1.065	0.885	1.305	0.93	0.81	0.555	0.87	0.465	0.405	0.315	0.795	0.51	0.195	0.795	0.9	0.975	0.99	1.17	0.915	0.93	1.11	0.78	0.87
	-0.066667	0.42	0.51	0.66	0.495	0.885	0.705	0.375	0.39	0.54	0.9	0.57	1.005	1.08	0.84	1.455	0.96	0.795	0.525	0.825	0.48	0.45	0.27	0.9	0.495	0.255	0.9	0.81	0.825	1.02	1.14	0.81	0.93	0.9	0.78	0.81
	-0.06	0.405	0.525	0.54	0.405	0.93	0.705	0.51	0.405	0.6	0.885	0.66	1.02	1.035	0.81	1.5	1.005	0.675	0.675	0.81	0.405	0.405	0.36	1.035	0.495	0.375	0.9	0.675	0.765	1.05	1.095	0.915	0.81	0.765	0.69	0.795
	-0.053333	0.375	0.45	0.51	0.36	0.9	0.795	0.57	0.39	0.63	0.81	0.675	0.99	0.915	0.9	1.515	0.87	0.66	0.795	0.72	0.405	0.405	0.375	0.855	0.495	0.33	0.885	0.705	0.9	0.99	1.05	1.005	0.78	0.6	0.705	0.795
	-0.046667	0.375	0.405	0.405	0.375	0.81	0.795	0.705	0.405	0.54	0.93	0.84	0.945	0.87	1.035	1.41	0.93	0.75	0.96	0.795	0.48	0.375	0.255	0.63	0.315	0.24	1.02	0.765	1.035	0.87	0.975	1.545	0.75	0.57	0.81	0.795
	-0.04	0.36	0.45	0.3	0.39	0.75	0.78	0.645	0.39	0.45	1.08	0.915	0.825	0.93	1.05	1.395	0.825	0.765	0.96	0.66	0.525	0.405	0.315	0.87	0.36	0.24	1.095	0.825	0.765	1.005	0.93	1.515	0.75	0.795	0.69	0.81
	-0.033333	0.195	0.375	0.3	0.39	0.54	0.675	0.735	0.405	0.39	1.065	0.81	0.69	0.96	1.08	1.35	0.78	0.63	1.005	0.48	0.54	0.33	0.21	0.765	0.3	0.195	0.975	0.81	0.435	0.99	0.84	1.065	0.825	1.005	0.69	0.78
	-0.026667	0.195	0.33	0.42	0.315	0.495	0.675	0.81	0.405	0.405	0.975	0.87	0.6	0.99	1.155	1.245	0.75	0.6	0.885	0.585	0.66	0.345	0.18	0.735	0.195	0.105	0.825	0.885	0.48	1.005	0.75	1.02	0.84	1.02	0.66	0.645
	-0.02	0.255	0.36	0.42	0.33	0.405	0.555	0.81	0.375	0.405	0.915	0.765	0.6	1.035	0.99	1.2	0.66	0.615	0.885	0.585	0.78	0.225	0.12	0.57	0.195	0.21	0.765	0.87	0.54	0.945	0.66	0.99	0.915	1.095	0.66	0.42
	-0.013333	0.27	0.315	0.435	0.39	0.525	0.555	0.735	0.225	0.39	0.945	0.765	0.69	1.185	1.05	1.2	0.585	0.6	0.885	0.66	0.6	0.27	0.135	0.645	0.195	0.24	0.66	0.78	0.675	0.765	0.66	0.9	1.035	1.065	0.63	0.51
	-0.006667	0.36	0.33	0.42	0.435	0.6	0.465	0.675	0.18	0.405	0.9	0.78	0.78	1.14	0.975	1.335	0.525	0.345	0.66	0.72	0.375	0.285	0.225	0.765	0.21	0.21	0.585	0.84	0.825	0.795	0.72	0.87	1.11	1.065	0.57	0.54
light_on	0	0.405	0.315	0.405	0.615	0.57	0.495	0.69	0.21	0.39	0.765	0.705	0.93	1.095	0.795	1.575	0.57	0.405	0.63	0.72	0.495	0.27	0.225	0.75	0.255	0.165	0.57	0.675	0.93	0.885	0.675	0.78	1.08	1.065	0.615	0.63
	0.006667	0.405	0.285	0.405	0.645	0.54	0.435	0.6	0.33	0.405	0.66	0.585	0.87	1.065	0.72	1.605	0.66	0.48	0.72	0.72	0.735	0.165	0.315	0.78	0.255	0.315	0.525	0.75	0.81	0.975	0.765	0.765	1.005	1.065	0.63	0.675
	0.013333	0.495	0.45	0.39	0.6	0.69	0.45	0.585	0.39	0.405	0.675	0.465	0.96	1.065	0.63	1.605	0.81	0.645	0.66	0.84	0.66	0.135	0.27	0.585	0.36	0.645	0.63	0.825	0.84	1.005	0.87	0.84	0.96	1.035	0.735	0.78
	0.02	0.57	0.645	0.435	0.63	0.96	0.675	0.615	0.39	0.42	0.69	0.48	0.99	1.02	0.54	1.59	0.96	0.81	0.63	0.75	0.54	0.105	0.345	0.735	0.39	0.36	0.705	0.75	0.99	1.05	0.87	0.96	1.005	1.005	0.9	1.11
	0.026667	0.6	0.51	0.555	0.72	0.885	0.69	0.645	0.405	0.39	0.84	0.495	0.915	0.885	0.675	1.47	0.825	0.81	0.81	0.69	0.48	0.105	0.315	0.795	0.345	0.12	0.78	0.63	1.02	1.14	1.095	1.02	0.945	0.915	0.885	1.095
	0.033333	0.495	0.525	0.6	0.675	0.825	0.585	0.555	0.3	0.39	0.87	0.375	0.9	0.81	0.87	1.335	0.81	0.57	0.765	0.615	0.375	0.165	0.24	0.825	0.375	0	0.795	0.495	0.915	0.975	1.065	1.02	0.885	0.75	0.915	0.81
	0.04	0.405	0.405	0.42	0.705	0.81	0.585	0.54	0.285	0.375	0.81	0.435	0.795	0.72	0.765	1.305	0.69	0.51	0.69	0.51	0.27	0	0.15	0.81	0.27	0	0.765	0.345	0.795	0.795	0.9	0.93	0.84	0.645	0.75	0.765
	0.046667	0.42	0.42	0.39	0.66	0.705	0.54	0.615	0.27	0.24	0.81	0.315	0.705	0.69	0.765	1.2	0.765	0.51	0.69	0.555	0.345	0	0.135	0.825	0.225	0.15	0.69	0.255	0.855	0.735	0.84	0.705	0.78	0.735	0.69	0.555
	0.053333	0.375	0.33	0.42	0.6	0.555	0.465	0.54	0.27	0.225	0.75	0.3	0.6	0.705	0.69	1.2	0.705	0.405	0.57	0.585	0.33	0	0.09	0.9	0.255	0.15	0.66	0.315	0.825	0.585	0.645	0.57	0.75	0.78	0.66	0.465
	0.06	0.21	0.3	0.555	0.42	0.45	0.33	0.555	0.255	0.255	0.66	0.3	0.54	0.585	0.6	1.095	0.57	0.405	0.465	0.615	0.33	0	0	0.675	0.15	0.12	0.6	0.225	0.78	0.42	0.405	0.495	0.63	0.78	0.42	0.465
	0.066667	0.15	0.3	0.57	0.375	0.42	0.285	0.525	0.165	0.12	0.675	0.24	0.42	0.57	0.585	1.035	0.525	0.39	0.42	0.465	0.345	0	0	0.6	0.135	0.06	0.54	0.225	0.675	0.465	0.345	0.45	0.645	0.78	0.33	0.42
	0.073333	0.15	0.27	0.39	0.225	0.345	0.165	0.435	0.24	0.06	0.615	0.24	0.105	0.435	0.555	1.005	0.525	0.39	0.36	0.405	0.39	0	0	0.585	0.12	0	0.525	0.255	0.525	0.39	0.6	0.45	0.705	0.66	0.33	0.285
	0.08	0.15	0.21	0.375	0.135	0.33	0.105	0.435	0.165	0	0.495	0.135	0.225	0.33	0.435	1.02	0.51	0.33	0.27	0.375	0.255	0	0	0.405	0	0	0.435	0.27	0.18	0.345	0.615	0.345	0.825	0.66	0.27	0.195
	0.086667	0.06	0.135	0.255	0.09	0.315	0	0.36	0.135	0	0.375	0.135	0.195	0.285	0.255	1.02	0.465	0.315	0.225	0.27	0.165	0	0	0.165	0	0	0.405	0.165	0.12	0.285	0.465	0.21	0.6	0.54	0.135	0.135
	0.093333	0	0.165	0.09	0.075	0.18	0	0.09	0.09	0	0.42	0	0	0.21	0.345	0.885	0.42	0.285	0.12	0.195	0.18	0	0	0.15	0	0	0.315	0.165	0.15	0.18	0.15	0.15	0.405	0.48	0.12	0.105
	0.1	0	0.075	0.075	0	0.195	0	0.06	0.075	0	0.405	0	0	0.135	0.36	0.69	0.345	0.195	0.09	0.135	0.255	0	0	0.27	0	0	0.285	0.105	0.135	0.24	0.24	0	0.375	0.48	0.135	0.165
	0.106667	0	0.075	0	0	0.09	0	0	0	0	0.39	0	0	0.06	0.165	0.66	0.24	0.21	0	0.09	0.285	0	0	0.195	0	0	0.3	0	0.105	0.3	0.36	0	0.36	0.405	0	0.195
	0.113333	0	0	0	0	0	0	0	0	0	0.405	0	0	0.06	0.075	0.435	0.225	0.195	0	0	0.18	0	0	0.09	0	0	0.225	0.135	0.135	0.285	0.15	0	0.27	0.3	0	0.18
	0.12	0	0	0	0	0	0	0	0	0	0.255	0	0	0	0.075	0.405	0.21	0.21	0	0	0.09	0	0	0	0	0	0.105	0	0.12	0.15	0	0.12	0.24	0.165	0.12	0.15
	0.126667	0	0	0	0	0	0	0	0	0	0.12	0	0	0	0	0.42	0.12	0.06	0	0	0	0	0	0	0	0	0	0	0	0.135	0	0.135	0.225	0.225	0.06	0.075
	0.133333	0	0	0	0	0	0	0	0	0	0	0	0	0	0	0.21	0.12	0.075	0	0	0	0	0	0	0	0	0	0	0	0.09	0	0.105	0	0.165	0	0
	0.14	0	0	0	0	0	0	0	0	0	0	0	0	0	0	0.12	0.12	0.06	0	0	0	0	0	0	0	0	0	0	0	0	0	0	0	0	0	0
	0.146667	0	0	0	0	0	0	0	0	0	0	0	0	0	0	0.075	0	0	0	0.06	0	0	0	0	0	0	0	0	0	0	0	0	0	0	0.105	0
	0.153333	0	0	0	0	0	0	0	0	0	0	0	0	0	0	0	0	0	0	0	0	0	0	0	0	0	0	0	0	0	0	0	0	0	0.09	0
	0.16	0	0	0	0	0	0	0	0	0	0	0	0	0	0	0	0.09	0	0	0	0	0	0	0	0	0	0	0	0	0	0	0.075	0	0.09	0	0
	0.166667	0	0	0	0	0	0	0	0.06	0	0	0	0	0	0	0	0	0	0	0	0	0	0	0	0	0	0	0	0	0	0	0.06	0	0.105	0	0
	0.173333	0	0	0	0	0	0	0	0	0	0	0	0	0	0	0	0	0	0	0	0	0	0	0	0	0	0	0	0	0	0	0	0	0	0	0
	0.18	0	0	0	0	0	0	0	0	0	0	0	0	0	0	0	0	0	0	0	0	0	0	0	0	0	0	0	0	0	0	0	0	0	0	0
	0.186667	0	0	0	0	0	0	0	0	0	0	0	0	0	0	0	0	0	0	0	0	0	0	0	0	0	0	0	0	0	0	0	0	0.075	0	0
	0.193333	0	0	0	0	0	0	0	0	0	0	0	0	0	0	0	0	0	0	0	0	0	0	0	0	0	0	0	0	0	0	0	0	0.15	0	0
	0.2	0	0	0	0	0	0	0	0	0	0	0	0	0	0	0	0	0	0	0	0	0	0	0	0	0	0	0	0	0	0	0	0	0.135	0	0
	0.206667	0	0	0	0	0	0	0	0	0	0	0	0	0	0	0	0	0	0	0	0	0	0	0	0	0	0	0	0	0	0	0	0	0.15	0	0
	0.213333	0	0	0	0	0	0	0	0	0	0	0	0	0	0	0	0	0	0	0	0	0	0	0	0	0	0	0	0	0	0	0	0	0.105	0	0
	0.22	0	0	0	0	0	0	0	0	0	0	0	0	0	0	0	0	0	0	0	0	0	0	0	0	0	0	0	0	0	0	0	0	0.09	0	0
	0.226667	0	0	0	0	0	0	0	0	0	0	0	0	0	0	0	0	0	0	0	0	0	0	0	0	0	0	0	0	0	0	0	0	0.18	0	0
	0.233333	0	0	0	0	0	0	0	0	0	0	0	0	0	0	0	0	0	0	0	0	0.09	0	0	0	0	0	0	0	0	0	0	0	0.12	0	0
	0.24	0	0	0	0	0	0	0	0	0	0	0	0	0	0	0	0	0	0	0	0	0	0	0	0	0	0	0	0	0	0	0	0	0	0	0
	0.246667	0	0	0	0	0	0	0	0	0	0	0	0	0	0	0.09	0	0	0	0	0	0	0	0	0	0	0	0	0	0	0	0	0	0	0	0
	0.253333	0	0	0	0	0	0	0	0	0	0	0	0	0	0	0	0	0	0	0	0	0	0	0	0	0	0	0	0	0	0	0	0	0	0	0
	0.26	0	0.06	0	0	0	0	0	0	0	0	0	0	0	0	0	0	0	0	0	0	0.09	0	0	0	0	0	0	0	0	0	0	0	0	0	0
	0.266667	0	0	0	0	0	0	0	0	0	0	0	0	0	0	0	0	0	0	0	0	0.09	0	0	0	0	0	0	0	0	0	0	0	0	0	0
	0.273333	0	0	0	0	0	0	0	0	0	0	0	0	0	0	0	0	0	0	0	0	0	0	0	0	0	0	0	0	0	0	0	0	0	0	0
	0.28	0	0	0	0	0	0	0	0	0	0	0	0	0	0	0	0	0	0	0	0	0	0	0	0	0	0	0	0	0	0	0	0	0	0	0
	0.286667	0	0	0	0	0	0	0	0	0	0	0	0	0	0	0	0	0	0	0	0	0	0	0	0	0	0	0	0	0	0	0	0	0	0	0
	0.293333	0	0	0	0	0	0	0	0	0	0	0	0	0	0	0	0	0	0	0	0	0	0	0	0	0	0	0	0	0	0	0	0	0	0	0
	0.3	0	0	0	0	0	0	0	0	0	0	0	0	0	0	0	0	0	0	0	0	0	0	0	0	0	0	0	0	0	0	0	0	0	0	0
	0.306667	0	0	0	0	0	0	0	0	0	0	0	0	0	0	0	0	0	0	0	0	0	0	0	0	0	0	0	0	0	0	0	0	0	0	0
	0.313333	0	0	0	0	0	0	0	0	0	0	0	0	0	0	0	0	0	0	0	0	0	0	0	0	0	0	0	0	0	0	0	0	0	0	0
	0.32	0	0	0	0	0	0	0	0	0	0	0	0	0	0	0	0	0	0	0	0	0	0	0	0	0	0	0	0	0	0	0	0	0	0	0
	0.326667	0	0	0	0	0	0	0	0	0	0	0	0	0	0	0	0	0	0	0	0	0	0	0	0	0	0	0	0	0	0	0	0	0	0	0
	0.333333	0	0	0	0	0	0	0	0	0	0	0	0	0	0	0	0	0	0	0	0	0	0	0	0	0	0	0	0	0	0	0	0	0	0	0
	0.34	0	0	0	0	0	0	0	0	0	0	0	0	0	0	0	0	0	0	0	0	0	0	0	0	0	0	0	0	0	0	0	0	0	0	0
	0.346667	0.075	0	0	0	0	0	0	0	0	0	0	0	0	0	0	0	0	0	0	0	0	0	0	0	0	0	0	0	0	0	0	0	0	0	0
	0.353333	0	0	0	0	0	0	0	0	0	0	0	0	0	0	0	0	0	0	0	0	0	0	0	0	0	0	0	0	0	0	0	0	0	0	0
	0.36	0	0	0	0	0	0	0	0	0	0	0	0	0	0	0	0	0	0	0	0	0	0	0	0	0	0	0	0	0	0	0	0	0	0	0
	0.366667	0	0	0	0	0	0	0	0	0	0	0	0	0	0	0	0	0	0	0	0	0	0	0	0	0	0	0	0	0	0	0	0	0	0	0
	0.373333	0	0	0	0	0	0	0	0	0	0	0	0	0	0	0	0	0	0	0	0	0	0	0	0	0	0	0	0	0	0	0	0	0	0	0
	0.38	0	0	0	0	0	0	0	0	0	0	0	0	0	0	0	0	0	0	0	0	0	0	0	0	0	0	0	0	0	0	0	0	0	0	0
	0.386667	0	0	0	0	0	0	0	0	0	0	0	0	0	0	0	0	0	0	0	0	0	0	0	0	0	0	0	0	0	0	0	0	0	0	0
	0.393333	0	0	0	0	0	0	0	0	0	0	0	0	0	0	0	0	0	0	0	0	0	0	0	0	0	0	0	0	0	0	0	0	0	0	0
	0.4	0	0	0	0	0	0	0	0	0	0	0	0	0	0	0	0	0	0	0	0	0	0	0	0	0	0	0	0	0	0	0	0	0	0	0
	0.406667	0	0	0	0	0	0	0	0	0	0	0	0	0	0	0	0	0	0	0	0	0	0	0	0	0	0	0	0	0	0	0	0	0	0	0
	0.413333	0	0	0	0	0	0	0	0	0	0	0	0	0	0	0	0	0	0	0	0	0	0	0	0	0	0	0	0	0	0	0	0	0	0	0
	0.42	0	0	0	0	0	0	0	0	0	0	0	0	0	0	0	0	0	0	0	0	0	0	0	0	0	0	0	0	0	0	0	0	0	0	0
	0.426667	0	0	0	0	0	0	0	0	0	0	0	0	0	0	0	0	0	0	0	0	0	0	0	0	0	0	0	0	0	0	0	0	0	0	0
	0.433333	0	0	0	0	0	0	0	0	0	0	0	0	0	0	0	0	0	0	0	0	0	0	0	0	0	0	0	0	0	0	0	0	0	0	0
	0.44	0	0	0	0	0	0	0	0	0	0	0	0	0	0	0	0	0	0	0	0	0	0	0	0	0	0	0	0	0	0	0	0	0	0	0
	0.446667	0	0	0	0	0	0	0	0	0	0	0	0	0	0	0	0	0	0	0	0	0	0	0	0	0	0	0	0	0	0	0	0	0	0	0
	0.453333	0	0	0	0	0	0	0	0	0	0	0	0	0	0	0	0	0	0	0	0	0	0	0	0	0	0	0	0	0	0	0	0	0	0	0
	0.46	0	0	0	0	0	0	0	0	0	0	0	0	0	0	0	0	0	0	0	0	0	0	0	0	0	0	0	0	0	0	0	0	0	0	0
	0.466667	0	0	0	0	0	0	0	0	0	0	0	0	0	0	0	0	0	0	0	0	0	0	0	0	0	0	0	0	0	0	0	0	0	0	0
	0.473333	0	0	0	0	0	0	0	0	0	0	0	0	0	0	0	0	0	0	0	0	0	0	0	0	0	0	0	0	0	0	0	0	0	0	0
	0.48	0	0	0	0	0	0	0	0	0	0	0	0	0	0	0	0	0	0	0	0	0	0	0	0	0	0	0	0	0	0	0	0	0	0	0
	0.486667	0	0	0	0	0	0	0	0	0	0	0	0	0	0	0	0	0	0	0	0	0	0	0	0	0	0	0	0	0	0	0	0	0	0	0
	0.493333	0	0	0	0	0	0	0	0	0	0	0	0	0	0	0	0	0	0	0	0	0	0	0	0	0	0	0	0	0	0	0	0	0	0	0
	0.5	0	0	0	0	0	0	0	0	0	0	0	0	0	0	0	0	0	0	0	0	0	0	0	0	0	0	0	0	0	0	0	0	0	0	0
	0.506667	0	0	0	0	0	0	0	0	0	0	0	0	0	0	0	0	0	0	0	0	0	0	0	0	0	0	0	0	0	0	0	0	0	0	0
	0.513333	0	0	0	0	0	0	0	0	0	0	0	0	0	0	0	0	0	0	0	0	0	0	0	0	0	0	0	0	0	0	0	0	0	0	0
	0.52	0	0	0	0	0	0	0	0	0	0	0	0	0	0	0	0	0	0	0	0	0	0	0	0	0	0	0	0	0	0	0	0	0	0	0
	0.526667	0	0	0	0	0	0	0	0	0	0	0	0	0	0	0	0	0	0	0	0	0	0	0	0	0	0	0	0	0	0	0	0	0	0	0
	0.533333	0	0	0	0	0	0	0	0	0	0	0	0	0	0	0	0	0	0	0	0	0	0	0	0	0	0	0	0	0	0	0	0	0	0	0
	0.54	0	0	0	0	0	0	0	0	0	0	0	0	0	0	0	0	0	0	0	0	0	0	0	0	0	0	0	0	0	0	0	0	0	0	0
	0.546667	0	0	0	0	0	0	0	0	0	0	0	0	0	0	0	0	0	0	0	0	0	0	0	0	0	0	0	0	0	0	0	0	0	0	0
	0.553333	0	0	0	0	0	0	0	0	0	0	0	0	0	0	0	0	0	0	0	0	0	0	0	0	0	0	0	0	0	0	0	0	0	0	0
	0.56	0	0	0	0	0	0	0	0	0	0	0	0	0	0	0	0	0	0	0	0	0	0	0	0	0	0	0	0	0	0	0	0	0	0	0
	0.566667	0	0	0	0	0	0	0	0	0	0	0	0	0	0	0	0	0	0	0	0	0	0	0	0	0	0	0	0	0	0	0	0	0	0	0
	0.573333	0	0	0	0	0	0	0	0	0	0	0	0	0	0	0	0	0	0	0	0	0	0	0	0	0	0	0	0	0	0	0	0	0	0	0
	0.58	0	0	0	0	0	0	0	0	0	0	0	0	0	0	0	0	0	0	0	0	0	0	0	0	0	0	0	0	0	0	0	0	0	0	0
	0.586667	0	0	0	0	0	0	0	0	0	0	0	0	0	0	0	0	0	0	0	0	0	0	0	0	0	0	0	0	0	0	0	0	0	0	0
	0.593333	0	0	0	0	0	0	0	0	0	0	0	0	0	0	0	0	0	0	0	0	0	0	0	0	0	0	0	0	0	0	0	0	0	0	0
	0.6	0	0	0	0	0	0	0	0	0	0	0	0	0	0	0	0	0	0	0	0	0	0	0	0	0	0	0	0	0	0	0	0	0	0	0
	0.606667	0	0	0	0	0	0	0	0	0	0	0	0	0	0	0	0	0	0	0	0	0	0	0	0	0	0	0	0	0	0	0	0	0	0	0
	0.613333	0	0	0	0	0	0	0	0	0	0	0	0	0	0	0	0	0	0	0	0	0	0	0	0	0	0	0	0	0	0	0	0	0	0	0
	0.62	0	0	0	0	0	0	0	0	0	0	0	0	0	0	0	0	0	0	0	0	0	0	0	0	0	0	0	0	0	0	0	0	0	0	0
	0.626667	0	0	0	0	0	0	0	0	0	0	0	0	0	0	0	0	0	0	0	0	0	0	0	0	0	0	0	0	0	0	0	0	0	0	0
	0.633333	0	0	0	0	0	0	0	0	0	0	0	0	0	0	0	0	0	0	0	0	0	0	0	0	0	0	0	0	0	0	0	0	0	0	0
	0.64	0	0	0	0	0	0	0	0	0	0	0	0	0	0	0	0	0	0	0	0	0	0	0	0	0	0	0	0	0	0	0	0	0	0	0
	0.646667	0	0	0	0	0	0	0	0	0	0	0	0	0	0	0	0	0	0	0	0	0	0	0	0	0	0	0	0	0	0	0	0	0	0	0
	0.653333	0	0	0	0	0	0	0	0	0	0	0	0	0	0	0	0	0	0	0	0	0	0	0	0	0	0	0	0	0	0	0	0	0	0	0
	0.66	0	0	0	0	0	0	0	0	0	0	0	0	0	0	0	0	0	0	0	0	0	0	0	0	0	0	0	0	0	0	0	0	0	0	0
	0.666667	0	0	0	0	0	0	0	0	0	0	0	0	0	0	0	0	0	0	0	0	0	0	0	0	0	0	0	0	0	0	0	0	0	0	0
	0.673333	0	0	0	0	0	0	0	0	0	0	0	0	0	0	0	0	0	0	0	0	0	0	0	0	0	0	0	0	0	0	0	0	0	0	0
	0.68	0	0	0	0	0	0	0	0	0	0	0	0	0	0	0	0	0	0	0	0	0	0	0	0	0	0	0	0	0	0	0	0	0	0	0
	0.686667	0	0	0	0	0	0	0	0	0	0	0	0	0	0	0	0	0	0	0	0	0	0	0	0	0	0	0	0	0	0	0	0	0	0	0
	0.693333	0	0	0	0	0	0	0	0	0	0	0	0	0	0	0	0	0	0	0	0	0	0	0	0	0	0	0	0	0	0	0	0	0	0	0
	0.7	0	0	0	0	0	0	0	0	0	0	0	0	0	0	0	0	0	0	0	0	0	0	0	0	0	0	0	0	0	0	0	0	0	0	0
	0.706667	0	0	0	0	0	0	0	0	0	0	0	0	0	0	0	0	0	0	0	0	0	0	0	0	0	0	0	0	0	0	0	0	0	0	0
	0.713333	0	0	0	0	0	0	0	0	0	0	0	0	0	0	0	0	0	0	0	0	0	0	0	0	0	0	0	0	0	0	0	0	0	0	0
	0.72	0	0	0	0	0	0	0	0	0	0	0	0	0	0	0	0	0	0	0	0	0	0	0	0	0	0	0	0	0	0	0	0	0	0	0
	0.726667	0	0	0	0	0	0	0	0	0	0	0	0	0	0	0	0	0	0	0	0	0	0	0	0	0	0	0	0	0	0	0	0	0	0	0
	0.733333	0	0	0	0	0	0	0	0	0	0	0	0	0	0	0	0	0	0	0	0	0	0	0	0	0	0	0	0	0	0	0	0	0	0	0
	0.74	0	0	0	0	0	0	0	0	0	0	0	0	0	0	0	0	0	0	0	0	0	0	0	0	0	0	0	0	0	0	0	0	0	0	0
	0.746667	0	0	0	0	0	0	0	0	0	0	0	0	0	0	0	0	0	0	0	0	0	0	0	0	0	0	0	0	0	0	0	0	0	0	0
	0.753333	0	0	0	0	0	0	0	0	0	0	0	0	0	0	0	0	0	0	0	0	0	0	0	0	0	0	0	0	0	0	0	0	0	0	0
	0.76	0	0	0	0	0	0	0	0	0	0	0	0	0	0	0	0	0	0	0	0	0	0	0	0	0	0	0	0	0	0	0	0	0	0	0
	0.766667	0	0	0	0	0	0	0	0	0	0	0	0	0	0	0	0	0	0	0	0	0	0	0	0	0	0	0	0	0	0	0	0	0	0	0
	0.773333	0	0	0	0	0	0	0	0	0	0	0	0	0	0	0	0	0	0	0	0	0	0	0	0	0	0	0	0	0	0	0	0	0	0	0
	0.78	0	0	0	0	0	0	0	0	0	0	0	0	0	0	0	0	0	0	0	0	0	0	0	0	0	0	0	0	0	0	0	0	0	0	0
	0.786667	0	0	0	0	0	0	0	0	0	0	0	0	0	0	0	0	0	0	0	0	0	0	0	0	0	0	0	0	0	0	0	0	0	0	0
	0.793333	0	0	0	0	0	0	0	0	0	0	0	0	0	0	0	0	0	0	0	0	0	0	0	0	0	0	0	0	0	0	0	0	0	0	0
	0.8	0	0	0	0	0	0	0	0	0	0	0	0	0	0	0	0	0	0	0	0	0	0	0	0	0	0	0	0	0	0	0	0	0	0	0
	0.806667	0	0	0	0	0	0	0	0	0	0	0	0	0	0	0	0	0	0	0	0	0	0	0	0	0	0	0	0	0	0	0	0	0	0	0
	0.813333	0	0	0	0	0	0	0	0	0	0	0	0	0	0	0	0	0	0	0	0	0	0	0	0	0	0	0	0	0	0	0	0	0	0	0
	0.82	0	0	0	0	0	0	0	0	0	0	0	0	0	0	0	0	0	0	0	0	0	0	0	0	0	0	0	0	0	0	0	0	0	0	0
	0.826667	0	0	0	0	0	0	0	0	0	0	0	0	0	0	0	0	0	0	0	0	0	0	0	0	0	0	0	0	0	0	0	0	0	0	0
	0.833333	0	0	0	0	0	0	0	0	0	0	0	0	0	0	0	0	0	0	0	0	0	0	0	0	0	0	0	0	0	0	0	0	0	0	0
	0.84	0	0	0	0	0	0	0	0	0	0	0	0	0	0	0	0	0	0	0	0	0	0	0	0	0	0	0	0	0	0	0	0	0	0	0
	0.846667	0	0	0	0	0	0	0	0	0	0	0	0	0	0	0	0	0	0	0	0	0	0	0	0	0	0	0	0	0	0	0	0	0	0	0
	0.853333	0	0	0	0	0	0	0	0	0	0	0	0	0	0	0	0	0	0	0	0	0	0	0	0	0	0	0	0	0	0	0	0	0	0	0
	0.86	0	0	0	0	0	0	0	0	0	0	0	0	0	0	0	0	0	0	0	0	0	0	0	0	0	0	0	0	0	0	0	0	0	0	0
	0.866667	0	0	0	0	0	0	0	0	0	0	0	0	0	0	0	0	0	0	0	0	0	0	0	0	0	0	0	0	0	0	0	0	0	0	0
	0.873333	0	0	0	0	0	0	0	0	0	0	0	0	0	0	0	0	0	0	0	0	0	0	0	0	0	0	0	0	0	0	0	0	0	0	0
	0.88	0	0	0	0	0	0	0	0	0	0	0	0	0	0	0	0	0	0	0	0	0	0	0	0	0	0	0	0	0	0	0	0	0	0	0
	0.886667	0	0	0	0	0	0	0	0	0	0	0	0	0	0	0	0	0	0	0	0	0	0	0	0	0	0	0	0	0	0	0	0	0	0	0
	0.893333	0	0	0	0	0	0	0	0	0	0	0	0	0	0	0	0	0	0	0	0	0	0	0	0	0	0	0	0	0	0	0	0	0	0	0
	0.9	0	0	0	0	0	0	0	0	0	0	0	0	0	0	0	0	0	0	0	0	0	0	0	0	0	0	0	0	0	0	0	0	0	0	0
	0.906667	0	0	0	0	0	0	0	0	0	0	0	0	0	0	0	0	0	0	0	0	0	0	0	0	0	0	0	0	0	0	0	0	0	0	0
	0.913333	0	0	0	0	0	0	0	0	0	0	0	0	0	0	0	0	0	0	0	0	0	0	0	0	0	0	0	0	0	0	0	0	0	0	0
	0.92	0	0	0	0	0	0	0	0	0	0	0	0	0	0	0	0	0	0	0	0	0	0	0	0	0	0	0	0	0	0	0	0	0	0	0
	0.926667	0	0	0	0	0	0	0	0	0	0	0	0	0	0	0	0	0	0	0	0	0	0	0	0	0	0	0	0	0	0	0	0	0	0	0
	0.933333	0	0	0	0	0	0	0	0	0	0	0	0	0	0	0	0	0	0	0	0	0	0	0	0	0	0	0	0	0	0	0	0	0	0	0
	0.94	0	0	0	0	0	0	0	0	0	0	0	0	0	0	0	0	0	0	0	0	0	0	0	0	0	0	0	0	0	0	0	0	0	0	0
	0.946667	0	0	0	0	0	0	0	0	0	0	0	0	0	0	0	0	0	0	0	0	0	0	0	0	0	0	0	0	0	0	0	0	0	0	0
	0.953333	0	0	0	0	0	0	0	0	0	0	0	0	0	0	0	0	0	0	0	0	0	0	0	0	0	0	0	0	0	0	0	0	0	0	0
	0.96	0	0	0	0	0	0	0	0	0	0	0	0	0	0	0	0	0	0	0	0	0	0	0	0	0	0	0	0	0	0	0	0	0	0	0
	0.966667	0	0	0	0	0	0	0	0	0	0	0	0	0	0	0	0	0	0	0	0	0	0	0	0	0	0	0	0	0	0	0	0	0	0	0
	0.973333	0	0	0	0	0	0	0	0	0	0	0	0	0	0	0	0	0	0	0	0	0	0	0	0	0	0	0	0	0	0	0	0	0	0	0
	0.98	0	0	0	0	0	0	0	0	0	0	0	0	0	0	0	0	0	0	0	0	0	0	0	0	0	0	0	0	0	0	0	0	0	0	0
	0.986667	0	0	0	0	0	0	0	0	0	0	0	0	0	0	0	0	0	0	0	0	0	0	0	0	0	0	0	0	0	0	0	0	0	0	0
	0.993333	0	0	0	0	0	0	0	0	0	0	0	0	0	0	0	0	0	0	0	0	0	0	0	0	0	0	0	0	0	0	0	0	0	0	0
after	1	0	0	0	0	0	0	0	0	0	0	0	0	0	0	0	0	0	0	0	0	0	0	0	0	0	0	0	0	0	0	0	0	0	0	0
	1.00667	0	0	0	0	0	0	0	0	0	0	0	0	0	0	0	0	0	0	0	0	0	0	0	0	0	0	0	0	0	0	0	0	0	0	0
	1.01333	0	0	0	0	0	0	0	0	0	0	0	0	0	0	0	0	0	0	0	0	0	0	0	0	0	0	0	0	0	0	0	0	0	0	0
	1.02	0	0	0	0	0	0	0	0	0	0	0	0	0	0	0	0	0	0	0	0	0	0	0	0	0	0	0	0	0	0	0	0	0	0	0
	1.02667	0	0	0	0	0	0	0	0	0	0	0	0	0	0	0	0	0	0	0	0	0	0	0	0	0	0	0	0	0	0	0	0	0	0	0
	1.03333	0	0	0	0	0	0	0	0	0	0	0	0	0	0	0	0	0	0	0	0	0	0	0	0	0	0	0	0	0	0	0	0	0	0	0
	1.04	0	0	0	0	0	0	0	0	0	0	0	0	0	0	0	0	0	0	0	0	0	0	0	0	0	0	0	0	0	0	0	0	0	0	0
	1.04667	0	0	0	0	0	0	0	0	0	0	0	0	0	0	0	0	0	0	0	0	0	0	0	0	0	0	0	0	0	0	0	0	0	0	0
	1.05333	0	0	0	0	0	0	0	0	0	0	0	0	0	0.09	0	0	0	0	0	0	0	0	0	0	0	0	0	0	0	0	0	0	0	0	0
	1.06	0	0	0	0	0	0	0	0	0	0	0	0	0	0	0	0	0	0.06	0	0	0	0	0	0	0	0	0	0	0	0	0	0	0	0	0
	1.06667	0	0	0	0	0	0	0	0	0	0	0	0	0	0	0	0	0	0.06	0	0	0	0	0	0	0	0	0	0	0	0	0	0	0	0	0
	1.07333	0	0	0	0	0	0	0	0	0	0	0	0	0	0	0	0	0	0	0	0	0	0	0	0	0	0	0	0	0	0	0	0	0	0	0
	1.08	0	0	0	0	0	0	0	0	0	0	0	0	0	0	0	0	0	0	0	0	0	0	0	0	0	0	0	0	0	0	0	0	0	0	0
	1.08667	0	0	0	0	0	0	0	0	0	0	0	0	0	0.06	0	0	0	0	0	0	0	0	0	0	0	0	0	0	0	0	0	0	0	0	0
	1.09333	0	0	0	0	0	0	0	0	0	0	0	0	0	0	0	0	0	0.06	0	0	0	0	0	0	0	0	0	0	0	0	0	0	0	0	0
	1.1	0	0	0	0	0	0	0	0	0	0	0	0	0	0	0	0	0	0.09	0	0	0	0	0	0	0	0	0	0	0	0	0	0	0	0	0
	1.10667	0	0	0	0	0	0	0	0	0	0	0	0	0	0	0	0.09	0	0	0	0	0	0	0	0	0	0	0	0	0	0	0	0	0	0	0
	1.11333	0	0	0	0	0	0	0	0	0	0	0	0	0	0	0	0.09	0	0.06	0	0	0	0	0	0	0	0	0	0	0	0	0	0	0	0	0
	1.12	0	0	0	0	0	0	0	0	0	0	0	0	0	0.09	0	0	0	0.075	0	0	0	0	0	0	0	0	0	0	0	0	0	0	0	0	0
	1.12667	0	0	0	0	0	0	0	0	0	0	0	0	0	0	0	0.09	0	0	0	0	0	0	0	0	0	0	0	0	0	0	0	0	0	0	0
	1.13333	0	0	0	0	0	0	0	0	0	0	0	0	0	0	0	0.075	0	0	0	0	0	0	0	0	0	0	0	0	0	0	0	0	0	0	0
	1.14	0	0	0	0	0	0	0	0	0	0	0	0	0	0	0	0	0	0	0	0	0	0	0	0	0	0	0	0	0	0	0	0	0	0	0
	1.14667	0	0	0	0	0	0	0	0	0	0	0	0	0	0	0	0	0	0.12	0	0	0	0	0	0	0	0	0	0	0	0	0	0	0	0	0
	1.15333	0	0	0	0	0	0	0	0	0	0	0	0	0	0	0	0	0	0.09	0	0	0	0	0	0	0	0	0	0	0	0	0	0.09	0	0	0
	1.16	0	0	0	0	0	0	0	0	0	0	0	0	0	0	0	0.12	0	0.105	0	0	0	0	0	0	0	0	0	0	0	0	0	0.09	0	0	0
	1.16667	0	0	0	0	0	0	0	0	0	0	0	0	0	0	0	0	0	0	0	0	0	0	0	0	0	0	0	0	0	0	0	0.09	0	0	0
	1.17333	0	0	0	0	0	0	0	0	0	0	0	0	0	0	0	0	0	0.105	0	0	0	0	0	0	0	0	0	0	0	0	0	0	0	0	0
	1.18	0	0	0	0	0	0	0	0	0	0	0	0	0	0	0	0.12	0	0.105	0.06	0	0	0	0	0	0	0	0	0	0	0	0	0	0	0	0
	1.18667	0	0	0	0	0	0	0	0	0	0	0	0	0	0	0	0.105	0	0.09	0	0	0	0	0	0	0	0	0	0	0	0	0	0.165	0	0	0
	1.19333	0	0	0	0	0	0	0	0	0	0	0	0	0	0	0	0.105	0	0.135	0.06	0	0	0	0	0	0	0	0	0	0	0	0	0.15	0	0	0
	1.2	0	0	0	0	0	0	0	0	0	0	0	0	0	0	0	0.09	0	0.24	0.105	0	0	0	0	0	0	0	0	0	0	0	0.075	0	0	0	0
	1.20667	0	0	0	0	0	0	0	0	0	0	0	0	0	0	0	0.075	0	0.165	0	0	0	0	0	0	0	0	0	0	0	0	0.06	0	0	0	0
	1.21333	0	0	0	0	0	0	0	0	0	0	0	0	0	0	0	0.195	0	0.15	0	0	0	0	0	0	0	0	0	0	0	0	0	0	0	0	0
	1.22	0	0	0	0	0	0	0	0	0	0	0	0	0	0	0	0.165	0	0.12	0	0	0	0	0	0	0	0	0	0	0	0.06	0.09	0	0	0	0
	1.22667	0	0	0	0	0	0	0	0	0	0	0	0	0	0	0	0.135	0	0.195	0	0	0	0	0	0	0	0	0	0	0	0	0	0	0.06	0	0
	1.23333	0	0	0	0	0	0	0	0	0	0	0	0	0	0	0	0.135	0	0.255	0	0	0	0	0	0	0	0	0	0	0	0	0	0	0	0	0
	1.24	0	0	0	0	0	0	0	0	0	0	0	0	0	0	0	0.195	0	0.15	0	0	0	0	0	0	0	0	0	0	0	0	0	0	0	0	0
	1.24667	0	0	0	0	0	0	0	0	0	0	0	0	0	0	0	0.21	0	0.24	0	0	0	0	0	0	0	0	0	0	0	0	0	0	0	0	0
	1.25333	0	0	0	0	0	0	0	0	0	0	0	0	0	0	0	0.165	0	0.24	0.075	0	0	0	0	0	0	0	0	0	0	0	0	0	0	0	0
	1.26	0	0	0	0	0	0	0	0	0	0	0	0	0	0	0	0.21	0	0.285	0	0	0	0	0	0	0	0	0	0	0	0	0.12	0	0	0	0
	1.26667	0	0	0	0	0	0	0	0	0	0	0	0	0	0	0	0.225	0	0.27	0	0	0	0	0	0	0	0	0	0	0	0	0	0	0	0	0
	1.27333	0	0	0	0	0	0	0	0	0	0	0	0	0	0	0	0.225	0	0.375	0	0	0	0	0	0	0	0	0	0	0	0	0	0	0	0	0
	1.28	0	0	0	0	0	0	0	0	0	0	0	0	0	0	0	0.21	0	0.39	0	0	0	0	0	0	0	0	0	0	0	0	0	0.135	0	0	0
	1.28667	0	0	0	0	0	0	0	0	0	0	0	0	0	0	0	0.24	0	0.285	0	0	0	0	0	0	0	0	0	0	0	0	0	0.09	0	0	0
	1.29333	0	0	0	0	0	0	0	0	0	0	0	0	0	0	0	0.24	0	0.315	0	0	0	0	0	0	0	0	0	0	0	0	0.135	0.06	0	0	0
	1.3	0	0	0	0	0	0	0	0	0	0	0	0	0	0	0	0.3	0	0.3	0	0	0	0	0	0	0	0	0	0	0	0	0	0	0	0	0
	1.30667	0	0	0	0	0	0	0	0	0	0	0	0	0	0	0	0.285	0	0.195	0	0	0	0	0	0	0	0	0	0	0	0	0	0	0	0	0
	1.31333	0	0	0	0	0	0	0	0	0	0	0	0.105	0	0	0	0.285	0	0.195	0	0	0	0	0	0	0	0	0	0	0	0	0.105	0	0	0	0
	1.32	0	0	0	0	0	0	0	0	0	0	0	0.135	0	0	0	0.285	0	0.27	0	0	0	0	0	0	0	0	0	0	0	0	0	0.06	0.105	0	0
	1.32667	0	0	0	0	0	0	0	0	0	0	0	0.21	0	0	0	0.225	0	0.225	0	0	0	0	0	0	0	0	0	0	0	0	0	0.105	0	0	0
	1.33333	0	0	0	0	0	0	0	0	0	0	0	0.24	0	0	0	0.3	0	0.21	0	0	0	0	0	0	0	0	0	0	0	0	0	0.075	0	0	0
	1.34	0	0	0	0	0	0	0	0	0	0	0	0.135	0	0	0	0.315	0	0.195	0	0	0	0	0	0	0	0	0	0	0	0	0	0	0	0	0
	1.34667	0	0	0	0	0	0	0	0	0	0	0	0.21	0	0	0	0.27	0	0.135	0	0	0	0	0	0	0	0	0	0	0	0	0	0.075	0	0	0
	1.35333	0	0	0	0	0	0	0	0	0	0	0	0.195	0	0	0	0.33	0	0.165	0	0	0	0	0	0	0	0	0	0	0	0	0.075	0	0	0	0
	1.36	0	0	0	0	0	0	0	0	0	0	0	0.21	0	0	0.075	0.285	0	0.21	0.075	0	0	0	0	0	0	0	0	0	0	0	0.09	0.075	0	0	0
	1.36667	0	0	0	0	0	0	0	0	0	0	0	0.21	0	0	0	0.315	0	0.195	0.075	0	0	0	0	0	0	0	0	0	0	0	0.105	0.105	0	0	0
	1.37333	0	0	0	0	0	0	0	0	0	0	0	0.24	0	0	0	0.3	0	0.195	0	0	0	0	0	0	0	0	0	0	0	0	0.105	0.105	0	0	0
	1.38	0	0	0	0	0	0	0	0	0	0	0	0.165	0	0	0.06	0.21	0	0.195	0	0	0	0	0	0	0	0	0	0	0	0	0.09	0.09	0	0	0
	1.38667	0	0	0	0	0	0	0	0	0	0	0	0.21	0	0	0	0.27	0	0.27	0	0	0	0	0	0	0	0	0	0	0	0	0.09	0	0	0	0
	1.39333	0	0	0	0	0	0	0	0	0	0	0	0.24	0	0	0	0.315	0	0.27	0	0	0	0	0	0	0	0	0	0	0	0	0	0.105	0	0	0
	1.4	0	0	0	0	0	0	0	0	0	0	0	0.135	0	0	0.09	0.36	0	0.27	0	0	0	0	0	0	0	0	0	0	0	0	0	0	0	0	0
	1.40667	0	0	0	0	0	0	0	0	0	0	0	0.075	0	0	0	0.27	0	0.27	0	0	0	0	0	0	0	0	0	0	0	0	0	0.06	0	0	0
	1.41333	0	0	0	0	0	0	0	0	0	0	0	0.135	0	0	0	0.375	0	0.24	0	0	0	0	0	0	0	0	0	0	0	0.06	0.12	0.135	0	0	0
	1.42	0	0	0	0	0	0	0	0	0	0	0	0.21	0	0	0	0.405	0	0.315	0	0	0	0	0	0	0	0	0	0	0	0	0.06	0.12	0	0	0
	1.42667	0	0	0	0	0	0	0	0	0	0	0	0.09	0	0	0.12	0.48	0	0.33	0	0	0	0	0	0	0	0	0	0	0	0	0	0.12	0.075	0	0
	1.43333	0	0	0	0	0	0	0	0	0	0	0	0.195	0	0	0	0.48	0	0.315	0	0	0	0	0	0	0	0	0	0	0	0	0	0.09	0	0	0
	1.44	0	0	0	0	0	0	0	0	0	0	0	0.225	0	0	0.09	0.48	0	0.39	0	0	0	0	0	0	0	0	0	0	0	0	0.06	0.195	0	0	0
	1.44667	0	0	0	0	0	0	0	0	0	0	0	0.195	0	0	0.09	0.435	0	0.33	0	0	0	0	0	0	0	0	0	0	0	0	0.075	0.135	0	0	0
	1.45333	0	0	0	0	0	0	0	0	0	0	0	0.135	0	0	0	0.495	0	0.315	0	0	0	0	0	0	0	0	0	0	0	0	0.09	0.225	0	0	0
	1.46	0	0	0	0	0	0	0	0	0	0	0	0	0	0	0.15	0.525	0	0.405	0	0	0	0.09	0	0	0	0	0	0	0	0	0.075	0.12	0	0	0
	1.46667	0	0	0	0	0	0	0	0	0	0	0	0	0	0	0.09	0.495	0	0.3	0	0	0	0	0	0	0	0	0	0	0	0	0.06	0.18	0.09	0	0
	1.47333	0	0	0	0	0	0	0	0	0	0	0	0	0	0	0.105	0.39	0	0.27	0	0	0	0	0	0	0	0	0	0	0	0	0.15	0.195	0	0	0
	1.48	0	0	0	0	0	0	0	0.165	0	0	0	0	0	0	0	0.405	0	0.24	0	0	0	0	0	0	0	0	0	0	0	0	0.075	0.195	0	0	0
	1.48667	0	0	0	0	0	0	0	0.165	0	0	0	0	0	0	0.135	0.405	0	0.225	0	0.15	0	0	0	0	0	0	0	0	0	0	0.135	0.21	0	0	0
	1.49333	0	0	0	0	0	0	0	0.135	0	0	0	0	0	0	0.12	0.39	0	0.255	0	0.255	0	0	0	0	0	0	0	0	0	0	0.12	0.135	0	0	0
	1.5	0	0	0	0	0	0	0	0.135	0	0	0	0.06	0	0	0.15	0.33	0	0.27	0	0.165	0	0.06	0	0	0	0	0	0	0	0	0.12	0.18	0	0	0
	1.50667	0	0	0	0	0	0	0	0.165	0	0	0	0.06	0	0	0.15	0.3	0	0.285	0	0	0	0	0	0	0	0	0	0	0	0	0.135	0.18	0	0	0
	1.51333	0	0	0	0	0	0	0	0.24	0	0	0	0	0	0	0.165	0.42	0	0.36	0	0	0	0	0	0	0	0	0	0	0	0	0.18	0	0	0	0
	1.52	0	0	0	0	0	0	0	0.27	0	0	0	0	0	0	0.18	0.51	0	0.405	0	0.18	0	0.06	0	0	0	0	0	0	0	0	0.15	0	0	0	0
	1.52667	0	0	0	0	0	0	0	0.225	0	0	0	0	0	0	0.195	0.495	0	0.285	0	0.18	0	0	0	0	0	0	0	0	0	0	0.195	0.075	0.09	0	0
	1.53333	0	0	0	0	0	0	0	0.195	0	0	0	0.18	0	0	0.135	0.555	0	0.3	0	0.12	0	0.06	0	0	0	0	0	0	0	0	0.15	0.24	0.075	0	0
	1.54	0	0	0	0	0	0	0	0.195	0	0.06	0	0.24	0	0	0.165	0.51	0	0.39	0	0.105	0	0.09	0	0	0	0	0	0	0	0	0.15	0.075	0	0	0
	1.54667	0	0	0	0	0	0	0	0.225	0	0.255	0	0.195	0	0	0.18	0.57	0	0.36	0	0.135	0	0.09	0	0	0	0	0	0	0	0	0.135	0.06	0	0	0
	1.55333	0	0	0	0	0	0	0	0.33	0	0.135	0	0	0	0	0.105	0.585	0	0.39	0	0.24	0	0	0	0	0	0	0	0	0	0	0.12	0.195	0.06	0	0
	1.56	0	0	0	0	0	0	0	0.3	0	0.195	0	0	0	0	0.12	0.57	0	0.465	0	0.225	0	0	0	0	0	0	0	0	0	0	0.12	0.09	0.09	0	0
	1.56667	0	0	0	0	0	0	0	0.24	0	0.195	0	0	0	0	0.165	0.6	0	0.39	0	0.195	0	0.06	0	0	0	0	0	0	0	0	0	0.15	0.06	0	0
	1.57333	0	0	0	0	0	0	0	0.21	0	0.135	0	0	0	0	0.09	0.615	0	0.465	0.06	0.09	0	0.09	0	0	0	0	0	0	0	0	0	0.135	0.075	0	0
	1.58	0	0	0	0	0	0	0	0.255	0	0.135	0	0	0	0	0.09	0.63	0	0.54	0.075	0.105	0	0	0	0	0	0	0	0	0	0	0.135	0.18	0.195	0	0
	1.58667	0	0	0	0	0	0	0	0.24	0	0.18	0	0	0	0	0.06	0.63	0	0.405	0	0.195	0	0.105	0	0	0	0	0	0	0	0	0	0.18	0.12	0	0
	1.59333	0	0	0	0	0	0	0	0.225	0	0.24	0	0	0	0	0	0.495	0	0.405	0	0.18	0	0.075	0	0	0	0	0	0	0	0	0	0.21	0	0	0
	1.6	0	0	0	0	0	0	0	0.36	0	0.15	0	0	0	0	0.12	0.495	0	0.405	0.09	0.15	0	0.12	0	0	0	0	0	0	0	0	0.135	0.195	0.075	0	0
	1.60667	0	0	0	0	0	0	0	0.405	0	0.105	0	0	0	0	0.075	0.465	0	0.405	0.075	0.255	0	0.165	0	0	0	0	0	0	0	0	0	0.225	0.075	0	0
	1.61333	0	0	0	0	0	0	0	0.435	0	0.135	0	0	0	0	0.06	0.285	0	0.375	0	0.24	0	0	0	0	0	0	0	0	0	0	0.105	0.39	0	0	0
	1.62	0	0	0	0	0	0	0	0.375	0	0.27	0	0.135	0	0	0.09	0.465	0	0.255	0	0.09	0	0.105	0	0	0	0	0	0	0	0	0.09	0.285	0.075	0	0
	1.62667	0	0	0	0	0	0	0	0.285	0	0.36	0	0.3	0	0	0.06	0.495	0	0.375	0	0.285	0	0.225	0	0	0	0	0	0	0	0	0	0.315	0	0	0
	1.63333	0	0	0	0	0	0	0	0.285	0	0.255	0	0.39	0	0	0.105	0.405	0	0.375	0.09	0.39	0	0	0	0	0	0	0	0	0	0	0.09	0.39	0	0	0
	1.64	0	0	0	0	0	0	0	0.315	0	0.285	0	0.27	0	0	0	0.495	0	0.405	0	0.255	0	0.21	0	0	0	0	0	0	0	0	0.105	0.405	0	0	0
	1.64667	0	0	0	0	0	0	0	0.255	0	0.24	0	0.225	0	0	0.06	0.48	0	0.48	0.06	0.375	0	0.18	0	0	0	0	0	0	0	0	0	0.405	0.105	0	0
	1.65333	0	0	0	0	0	0	0	0.225	0	0.33	0	0.3	0	0	0.15	0.57	0	0.48	0.105	0.435	0	0.24	0	0	0	0	0	0	0	0	0.135	0.36	0.09	0	0
	1.66	0	0	0	0	0	0	0	0.225	0	0.285	0	0.225	0	0	0	0.69	0	0.54	0.15	0.36	0	0.345	0	0	0	0	0	0	0	0	0	0.27	0	0	0
	1.66667	0	0	0	0	0	0	0	0.225	0	0.165	0	0.15	0.075	0	0	0.66	0	0.465	0.195	0.27	0	0.255	0	0	0	0	0	0	0	0	0.075	0.225	0	0	0
	1.67333	0	0	0	0	0	0	0	0.225	0	0.09	0	0.12	0	0	0	0.645	0	0.57	0.18	0.345	0	0.255	0	0	0	0	0	0	0	0	0.135	0.18	0	0	0
	1.68	0	0	0	0	0	0	0	0.225	0	0.12	0	0.09	0.12	0	0.075	0.645	0	0.51	0.165	0.24	0	0.315	0	0	0	0	0	0	0	0	0	0.3	0	0	0
	1.68667	0	0	0	0	0	0	0	0.225	0	0	0	0.06	0	0	0	0.645	0	0.525	0.225	0.33	0	0.27	0	0	0	0	0	0	0	0	0.135	0.345	0.105	0	0
	1.69333	0	0	0	0	0	0	0	0.21	0	0	0	0.12	0	0	0	0.66	0	0.615	0.21	0.36	0	0.3	0	0	0	0	0	0	0	0	0.105	0.3	0.105	0	0
	1.7	0	0	0	0	0	0	0	0.225	0	0	0	0.375	0	0	0	0.615	0	0.555	0.225	0.33	0	0.285	0	0	0	0	0	0	0	0	0.09	0.27	0.09	0	0
	1.70667	0	0	0	0	0	0	0	0.24	0	0	0	0.315	0.06	0	0.075	0.555	0	0.48	0.225	0	0	0.315	0.075	0	0.15	0	0	0	0	0	0	0.27	0.12	0	0
	1.71333	0	0	0	0	0	0	0	0.345	0	0	0	0.42	0.09	0	0.09	0.555	0	0.51	0.21	0.3	0	0.345	0	0	0.15	0	0	0	0	0	0	0.285	0.135	0	0
	1.72	0	0	0	0	0	0	0	0.39	0	0	0	0.36	0.06	0	0.105	0.54	0	0.495	0.345	0.45	0	0.33	0	0	0	0	0	0	0	0	0.165	0.285	0.12	0	0
	1.72667	0	0	0	0	0	0	0	0.375	0	0	0	0.33	0.06	0	0.12	0.495	0	0.405	0.315	0.645	0	0.315	0	0	0	0	0	0	0	0	0.135	0.525	0.12	0	0
	1.73333	0	0	0	0	0	0	0	0.375	0	0.06	0	0.315	0.06	0	0.12	0.555	0	0.375	0.3	0.18	0.135	0.27	0	0	0	0	0	0	0	0	0.165	0.6	0.135	0	0
	1.74	0.105	0	0	0	0	0	0	0.285	0	0.075	0	0.27	0	0	0.06	0.585	0	0.315	0.27	0.06	0	0.33	0	0	0	0	0	0	0	0	0.135	0.405	0.105	0	0
	1.74667	0.09	0	0	0	0	0	0	0.3	0	0	0	0.36	0	0	0.105	0.57	0	0.3	0.315	0.195	0	0.345	0	0	0	0	0	0	0	0	0.135	0.405	0.165	0	0
	1.75333	0	0	0	0	0	0	0	0.33	0	0	0	0.42	0	0	0.105	0.645	0	0.36	0.3	0.36	0	0.375	0	0	0	0	0	0	0	0	0.105	0.42	0.15	0	0
	1.76	0	0	0	0	0	0	0	0.39	0	0	0	0.39	0	0	0.12	0.57	0	0.3	0.27	0.36	0	0.39	0	0	0	0	0	0	0	0	0.195	0.405	0.165	0	0
	1.76667	0.12	0	0	0	0	0	0	0.36	0	0	0	0.375	0.09	0	0.12	0.57	0	0.3	0.225	0.24	0	0.375	0.105	0	0	0	0	0	0	0	0.165	0.405	0.24	0	0
	1.77333	0	0	0	0	0	0	0	0.405	0	0	0	0.375	0.075	0	0.12	0.585	0	0.27	0.24	0	0	0.345	0.06	0	0	0	0	0	0	0	0.15	0.39	0.165	0	0
	1.78	0	0	0	0	0	0	0	0.405	0	0	0	0.345	0	0	0.135	0.63	0	0.225	0.285	0.3	0.075	0.33	0	0	0.075	0	0	0	0	0	0.15	0.375	0.285	0	0
	1.78667	0	0	0	0	0	0	0	0.405	0	0	0	0.36	0	0	0.195	0.66	0	0.345	0.285	0.345	0	0.225	0	0	0.06	0	0	0	0	0	0.24	0.36	0.285	0	0
	1.79333	0.075	0	0	0	0	0	0	0.405	0	0	0	0.24	0	0	0.105	0.645	0.06	0.285	0.24	0.12	0	0.315	0.345	0	0.12	0	0	0	0	0	0.165	0.315	0.24	0	0
	1.8	0.09	0	0	0	0	0	0	0.39	0	0	0	0.225	0	0	0	0.585	0	0.24	0.21	0	0.06	0.3	0.33	0	0.075	0	0	0	0	0	0.255	0.27	0.36	0	0
	1.80667	0	0	0	0	0	0	0	0.405	0	0	0	0.255	0	0	0.15	0.54	0	0.195	0.225	0.09	0.075	0.24	0	0	0.15	0	0	0	0	0	0.225	0.315	0.435	0	0
	1.81333	0.09	0	0	0	0	0	0	0.42	0	0.075	0	0.21	0	0.21	0.165	0.435	0.165	0.195	0.21	0.21	0	0.18	0	0	0.15	0	0	0	0	0	0.3	0.225	0.42	0	0
	1.82	0.075	0	0	0	0	0	0	0.45	0	0.33	0	0.225	0	0.21	0.135	0.405	0.33	0.18	0.195	0.21	0	0.165	0	0	0.225	0	0	0	0	0	0.525	0.195	0.405	0	0
	1.82667	0.09	0	0	0	0	0	0	0.45	0	0.18	0	0.285	0	0.12	0.15	0.405	0.24	0.06	0.24	0.27	0	0.165	0	0	0.285	0	0	0	0	0	0.495	0.15	0.375	0	0
	1.83333	0.105	0	0	0	0	0	0	0.42	0	0.405	0	0.255	0	0.105	0.09	0.435	0.105	0.195	0.285	0.15	0	0.21	0.18	0	0.195	0	0	0	0	0	0.345	0.195	0.39	0	0
	1.84	0.09	0	0	0	0	0	0	0.39	0	0.21	0	0.24	0	0.06	0.15	0.405	0.09	0.18	0.315	0.195	0	0.09	0.225	0	0.195	0	0	0	0	0	0.36	0.285	0.39	0	0
	1.84667	0.135	0	0	0	0	0	0	0.285	0	0.135	0	0.21	0	0.06	0.105	0.465	0.135	0.195	0.33	0.225	0	0.075	0	0	0.21	0	0	0	0	0	0.345	0.345	0.345	0	0
	1.85333	0.105	0	0	0	0	0	0	0.24	0	0.135	0	0.27	0	0.06	0	0.465	0.12	0.18	0.36	0.18	0	0	0.27	0	0.21	0	0	0	0	0	0.285	0.345	0.255	0	0
	1.86	0.105	0	0	0	0	0	0	0.255	0	0	0	0.225	0	0	0.15	0.555	0	0.105	0.315	0.3	0	0.165	0.42	0	0.135	0	0	0	0	0	0.27	0.3	0.21	0	0
	1.86667	0.09	0	0	0	0	0	0	0.24	0	0	0	0.285	0	0	0.15	0.495	0.225	0.18	0.3	0.45	0.06	0.075	0.33	0	0	0	0	0	0	0	0.255	0.33	0.24	0	0
	1.87333	0.21	0	0	0	0	0	0.06	0.24	0	0.135	0	0.285	0	0.075	0.09	0.54	0.33	0.15	0.39	0.21	0	0	0.225	0	0.225	0	0	0	0	0	0.195	0.375	0.27	0	0
	1.88	0.135	0	0	0	0	0	0	0.255	0	0.135	0	0.195	0	0.06	0.135	0.465	0.255	0.15	0.39	0.15	0	0.15	0.255	0	0.39	0	0	0	0	0	0.21	0.405	0.315	0	0
	1.88667	0.165	0	0	0	0	0	0	0.27	0	0.09	0	0.225	0	0	0.135	0.54	0.12	0.15	0.39	0.36	0	0.15	0.285	0	0.51	0	0	0	0	0	0.195	0.39	0.285	0	0
	1.89333	0.165	0	0	0	0	0	0	0.285	0	0	0	0.27	0	0	0.09	0.465	0	0.24	0.375	0.165	0	0.06	0.27	0	0.315	0	0	0	0	0	0.135	0.435	0.375	0	0
	1.9	0.135	0	0	0	0	0	0	0.285	0	0	0	0.255	0	0	0.105	0.54	0	0.315	0.375	0.12	0	0	0.135	0	0.15	0	0	0	0	0	0.15	0.465	0.42	0	0
	1.90667	0.195	0	0	0	0	0	0	0.33	0	0	0	0.195	0	0	0.135	0.435	0.105	0.24	0.42	0.21	0	0.15	0.12	0	0.285	0	0	0	0	0	0.135	0.435	0.33	0	0
	1.91333	0.12	0	0	0	0	0	0	0.345	0	0.09	0	0.255	0	0	0.18	0.48	0.15	0.27	0.315	0.21	0.06	0.315	0.21	0	0.51	0	0	0	0	0	0.195	0.645	0.375	0	0
	1.92	0.195	0	0	0	0	0	0.09	0.375	0	0.105	0	0.255	0	0	0.165	0.495	0.075	0.42	0.465	0.165	0.06	0.225	0.075	0	0.36	0	0	0	0	0	0.195	0.75	0.39	0	0
	1.92667	0.18	0	0	0	0	0	0	0.345	0	0	0	0.27	0	0	0.09	0.375	0.075	0.48	0.45	0.15	0.06	0.285	0.18	0	0.39	0	0	0	0	0	0.165	0.735	0.375	0	0
	1.93333	0.165	0	0	0	0	0	0	0.315	0	0	0	0.315	0	0.075	0.105	0.39	0.195	0.45	0.405	0.165	0.12	0.09	0.405	0	0.585	0	0	0	0	0	0.12	0.63	0.36	0	0
	1.94	0.15	0	0	0	0	0	0.06	0.36	0	0	0	0.39	0	0	0.135	0.405	0.225	0.63	0.42	0.72	0	0.315	0.24	0	0.225	0	0	0	0	0	0.165	0.63	0.285	0	0
	1.94667	0.195	0	0	0	0	0	0	0.405	0	0	0	0.405	0	0	0.165	0.3	0.225	0.6	0.405	0.465	0	0.195	0.09	0	0.33	0	0	0	0	0	0.21	0.63	0.36	0	0
	1.95333	0.135	0	0	0	0	0	0	0.39	0	0	0	0.405	0	0	0.15	0.345	0.24	0.555	0.375	0.225	0.135	0.12	0.09	0	0.33	0	0	0	0	0	0.135	0.45	0.405	0	0
	1.96	0.105	0	0	0	0	0	0	0.405	0	0	0	0.39	0	0.18	0.24	0.405	0.195	0.585	0.3	0.42	0	0.21	0.105	0	0.495	0	0	0	0	0	0.135	0.375	0.375	0	0
	1.96667	0.09	0	0	0	0	0	0	0.405	0	0.09	0	0.375	0	0.18	0.18	0.39	0.21	0.645	0.285	0.405	0	0.165	0.135	0	0.495	0	0	0	0	0	0.225	0.39	0.3	0	0
	1.97333	0.135	0	0	0	0	0	0	0.405	0	0.375	0	0.225	0	0.09	0.165	0.435	0.225	0.57	0.255	0.405	0.075	0.195	0.165	0	0.105	0	0	0	0	0	0.18	0.375	0.33	0	0
	1.98	0.075	0	0	0	0	0	0	0.42	0	0.12	0	0.24	0	0.15	0.21	0.435	0.09	0.57	0.24	0.255	0	0.21	0.21	0	0	0	0	0	0	0	0.225	0.36	0.36	0	0
	1.98667	0.12	0	0	0	0	0	0	0.405	0	0	0	0.255	0	0.195	0.195	0.48	0	0.45	0.33	0.21	0	0.285	0.135	0	0	0	0	0	0	0	0.21	0.39	0.285	0	0
	1.99333	0	0	0	0	0	0	0	0.45	0	0	0	0.135	0	0.24	0.225	0.48	0	0.435	0.375	0.36	0	0	0.165	0	0.06	0	0	0	0	0	0.15	0.405	0.27	0	0

## Sheet: 5c
Pedunculopontine Chx10+ neurons control global motor arrest in mice (Goñi-Erro et al., 2023)
Figure 5c
	average velocity (m/s)
target	PPN								vlPAG
id	91	93	95	100	102	103	104	105	273	278	281	286	287	289
epoch
before	0.68784	0.61192	0.64136	0.44764	0.604	0.68164	0.58228	0.5956	0.649314	0.523533	0.9046	0.75205	0.7771	0.836633
light_on	0.04166	0.03022	0.03652	0.02758	0.03814	0.02952	0.0366	0.03522	0.0442429	0.0431	0.07604	0.047	0.0488833	0.0752833
after	0.42832	0.248	0.24988	0.28652	0.22156	0.13172	0.19016	0.06548	0	0.00206667	0.01404	0.0461	0	0.0142

## Sheet: 5d
Pedunculopontine Chx10+ neurons control global motor arrest in mice (Goñi-Erro et al., 2023)
Figure 5d
id	trial	Latency to arrest (ms)	Latency to resume (ms)
273	273_1	93.333	813.333
	273_2	113.333	NaN
	273_3	106.667	NaN
	273_4	100	NaN
	273_5	113.333	1466.67
	273_6	86.667	NaN
	273_7	106.667	NaN
278	278_1	106.667	480
	278_2	80	NaN
	278_3	133.333	540
281	281_1	93.333	1246.67
	281_2	93.333	313.333
	281_3	120	706.667
	281_4	126.667	813.333
	281_5	153.333	486.667
286	286_1	166.667	180
	286_2	146.667	813.333
	286_3	106.667	173.333
	286_4	113.333	646.667
	286_5	126.667	520
	286_6	40	913.333
	286_7	60	586.667
	286_8	120	853.333
287	287_1	80	1446.67
	287_2	73.333	780
	287_3	126.667	1453.33
	287_4	120	NaN
	287_5	126.667	NaN
	287_6	140	NaN
289	289_1	120	NaN
	289_2	173.333	353.333
	289_3	133.333	360
	289_4	240	553.333
	289_5	160	NaN
	289_6	133.333	NaN

## Sheet: 5e
Pedunculopontine Chx10+ neurons control global motor arrest in mice (Goñi-Erro et al., 2023)
Figure 5e
target	animal_id	trial_no.	L_HL_central stance	R_HL_central stance	HL_aligned_stance
vlPAG	273	1	1	1	1
vlPAG	273	2	1	1	1
vlPAG	273	3	1	1	0
vlPAG	273	4	1	1	1
vlPAG	273	5	1	1	1
vlPAG	273	6	1	1	1
vlPAG	273	7	1	1	1
vlPAG	278	8	1	1	1
vlPAG	278	9	1	1	0
vlPAG	278	10	1	1	1
vlPAG	281	11	1	1	1
vlPAG	281	12	1	1	1
vlPAG	281	13	1	1	0
vlPAG	281	14	0	1	0
vlPAG	281	15	1	1	0
vlPAG	286	16	1	1	1
vlPAG	286	17	1	1	0
vlPAG	286	18	1	1	1
vlPAG	286	19	1	1	1
vlPAG	286	20	1	1	1
vlPAG	286	21	1	1	1
vlPAG	286	22	1	1	1
vlPAG	286	23	1	1	1
vlPAG	287	24	1	1	1
vlPAG	287	25	1	1	1
vlPAG	287	26	1	1	1
vlPAG	287	27	1	1	0
vlPAG	287	28	1	1	1
vlPAG	287	29	1	1	1
vlPAG	289	30	1	1	1
vlPAG	289	31	1	1	0
vlPAG	289	32	1	1	1
vlPAG	289	33	1	1	1
vlPAG	289	34	1	1	1
vlPAG	289	35	1	1	1

## Sheet: 5g
Pedunculopontine Chx10+ neurons control global motor arrest in mice (Goñi-Erro et al., 2023)
Figure 5g
		Mean respiratory rate (RR) (Hz)							Mean heart rate (HR) (bpm)
	id	273	278	286	281	287	289	all mice	273	278	286	281	287	289	all mice
epoch	time_bin
before	-5	4.16667	4.16667	1.66667	5.38462	6.92308	3.33333	4.28571	600	750	600	461.538	600	640	607.792
	-4.9	5.83333	3.33333	6.66667	3.84615	6.15385	6	5.32468	550	550	700	692.308	507.692	560	592.208
	-4.8	4.16667	5	2.5	3.07692	4.61538	2.66667	3.63636	600	550	650	507.692	830.769	600	623.377
	-4.7	6.66667	2.5	2.5	6.15385	5.38462	4.66667	4.67532	550	550	600	553.846	646.154	640	592.208
	-4.6	4.16667	5	5	3.07692	4.61538	5.33333	4.54545	650	700	800	600	600	560	646.753
	-4.5	2.5	1.66667	3.33333	4.61538	5.38462	3.33333	3.50649	550	550	650	553.846	553.846	600	576.623
	-4.4	5	4.16667	1.66667	3.07692	3.84615	2.66667	3.37662	600	600	550	600	692.308	640	615.584
	-4.3	5.83333	4.16667	5	4.61538	3.84615	3.33333	4.41558	650	600	650	600	553.846	600	607.792
	-4.2	5.83333	3.33333	4.16667	3.84615	5.38462	4	4.41558	500	600	700	507.692	553.846	520	561.039
	-4.1	1.66667	4.16667	4.16667	6.92308	3.84615	1.33333	3.63636	550	600	650	600	692.308	600	615.584
	-4	3.33333	7.5	6.66667	3.07692	3.84615	3.33333	4.54545	600	600	650	646.154	507.692	560	592.208
	-3.9	6.66667	2.5	2.5	4.61538	4.61538	3.33333	4.02597	550	500	650	646.154	646.154	600	600
	-3.8	3.33333	5	4.16667	3.07692	6.92308	2	4.02597	550	650	650	461.538	692.308	560	592.208
	-3.7	4.16667	4.16667	4.16667	6.15385	5.38462	6	5.06494	550	550	600	600	553.846	560	568.831
	-3.6	5.83333	2.5	5	4.61538	6.15385	2.66667	4.41558	550	600	800	553.846	553.846	600	607.792
	-3.5	2.5	3.33333	5	5.38462	6.15385	2	4.02597	550	700	650	600	692.308	640	638.961
	-3.4	5	1.66667	2.5	3.07692	3.84615	5.33333	3.63636	550	600	600	553.846	692.308	600	600
	-3.3	2.5	4.16667	3.33333	3.84615	5.38462	2.66667	3.63636	550	500	500	553.846	600	560	545.455
	-3.2	5.83333	3.33333	5	5.38462	5.38462	5.33333	5.06494	650	650	700	600	600	600	631.169
	-3.1	1.66667	3.33333	2.5	3.84615	6.15385	3.33333	3.50649	550	500	700	600	553.846	600	584.416
	-3	3.33333	3.33333	5	4.61538	3.84615	5.33333	4.28571	550	550	650	692.308	646.154	640	623.377
	-2.9	4.16667	3.33333	5	5.38462	5.38462	2.66667	4.28571	650	650	550	461.538	692.308	640	607.792
	-2.8	4.16667	4.16667	1.66667	5.38462	6.15385	2.66667	4.02597	650	700	550	600	646.154	560	615.584
	-2.7	3.33333	3.33333	1.66667	3.84615	1.53846	4	2.98701	650	550	650	507.692	461.538	560	561.039
	-2.6	4.16667	4.16667	5.83333	5.38462	3.07692	3.33333	4.28571	600	650	650	553.846	738.462	600	631.169
	-2.5	3.33333	4.16667	0.833333	2.30769	7.69231	1.33333	3.24675	450	700	600	507.692	646.154	560	576.623
	-2.4	4.16667	3.33333	3.33333	4.61538	5.38462	3.33333	4.02597	550	550	650	646.154	600	560	592.208
	-2.3	3.33333	3.33333	1.66667	4.61538	6.92308	4.66667	4.15584	700	550	500	507.692	553.846	640	576.623
	-2.2	3.33333	4.16667	4.16667	3.84615	6.92308	5.33333	4.67532	550	650	600	600	692.308	480	592.208
	-2.1	5.83333	4.16667	3.33333	2.30769	3.84615	2	3.50649	600	650	650	646.154	600	720	646.753
	-2	1.66667	5	3.33333	6.15385	4.61538	2.66667	3.8961	550	550	600	553.846	692.308	560	584.416
	-1.9	4.16667	4.16667	4.16667	3.07692	4.61538	3.33333	3.8961	600	650	650	600	646.154	560	615.584
	-1.8	4.16667	3.33333	3.33333	5.38462	3.84615	3.33333	3.8961	550	550	650	507.692	692.308	520	576.623
	-1.7	5	4.16667	2.5	2.30769	3.84615	4	3.63636	550	700	700	600	553.846	520	600
	-1.6	5	5.83333	4.16667	4.61538	4.61538	3.33333	4.54545	650	600	550	600	600	600	600
	-1.5	1.66667	4.16667	5	3.84615	3.84615	2.66667	3.50649	600	500	650	507.692	784.615	560	600
	-1.4	2.5	4.16667	2.5	3.84615	3.07692	6	3.76623	550	600	700	507.692	600	560	584.416
	-1.3	5	2.5	2.5	3.84615	4.61538	2.66667	3.50649	600	650	600	692.308	507.692	640	615.584
	-1.2	4.16667	5	7.5	1.53846	3.84615	4	4.28571	500	700	600	600	646.154	640	615.584
	-1.1	5	4.16667	3.33333	6.15385	6.15385	4	4.80519	600	500	650	461.538	553.846	560	553.247
	-1	4.16667	3.33333	2.5	5.38462	3.07692	4	3.76623	600	600	650	553.846	600	520	584.416
	-0.9	1.66667	4.16667	4.16667	3.07692	6.92308	4	4.02597	650	550	650	600	646.154	600	615.584
	-0.8	3.33333	5	5.83333	3.07692	2.30769	6.66667	4.41558	600	650	650	600	692.308	640	638.961
	-0.7	2.5	5	5	4.61538	6.15385	4	4.54545	600	700	600	600	600	560	607.792
	-0.6	5.83333	4.16667	2.5	2.30769	4.61538	4	3.8961	650	500	600	600	646.154	640	607.792
	-0.5	0.833333	5.83333	3.33333	3.07692	3.84615	6.66667	4.02597	500	650	600	461.538	646.154	640	584.416
	-0.4	4.16667	3.33333	3.33333	3.07692	6.92308	1.33333	3.63636	550	650	600	553.846	646.154	560	592.208
	-0.3	5	4.16667	2.5	4.61538	2.30769	5.33333	4.02597	700	600	700	646.154	600	520	623.377
	-0.2	3.33333	6.66667	4.16667	3.07692	6.92308	5.33333	4.93506	550	550	600	553.846	600	600	576.623
	-0.1	6.66667	6.66667	6.66667	8.46154	3.07692	4.66667	5.97403	650	650	600	507.692	738.462	600	623.377
light_on	0	9.16667	10	9.16667	5.38462	10	8.66667	8.7013	650	700	700	553.846	646.154	640	646.753
	0.1	3.33333	5.83333	4.16667	6.15385	6.92308	5.33333	5.32468	600	650	700	738.462	600	640	654.545
	0.2	8.33333	4.16667	5.83333	6.15385	4.61538	5.33333	5.71429	750	700	650	600	692.308	680	677.922
	0.3	4.16667	3.33333	3.33333	1.53846	6.92308	2.66667	3.63636	600	650	700	600	738.462	840	693.506
	0.4	4.16667	2.5	4.16667	3.07692	3.07692	2	3.11688	650	700	600	553.846	692.308	600	631.169
	0.5	4.16667	3.33333	1.66667	3.07692	4.61538	1.33333	2.98701	600	550	550	553.846	600	600	576.623
	0.6	4.16667	2.5	1.66667	3.07692	2.30769	1.33333	2.46753	600	500	600	553.846	692.308	600	592.208
	0.7	5	0.833333	1.66667	0.769231	3.84615	0	1.94805	550	650	550	507.692	646.154	560	576.623
	0.8	2.5	3.33333	2.5	0.769231	3.07692	0.666667	2.07792	600	500	650	553.846	415.385	560	545.455
	0.9	2.5	0.833333	0.833333	2.30769	2.30769	2	1.81818	550	550	550	553.846	507.692	480	529.87
	1	1.66667	1.66667	1.66667	5.38462	4.61538	1.33333	2.72727	550	500	550	507.692	646.154	600	561.039
	1.1	5.83333	0	2.5	0.769231	5.38462	1.33333	2.5974	550	550	600	553.846	600	480	553.247
	1.2	2.5	1.66667	0.833333	3.84615	0.769231	0.666667	1.68831	650	500	450	553.846	507.692	560	537.662
	1.3	5	2.5	0.833333	2.30769	5.38462	0	2.5974	550	600	500	553.846	553.846	600	561.039
	1.4	0.833333	3.33333	0	2.30769	3.07692	0.666667	1.68831	550	650	600	461.538	692.308	480	568.831
	1.5	3.33333	0.833333	2.5	1.53846	2.30769	4	2.46753	550	600	500	553.846	461.538	640	553.247
	1.6	3.33333	0.833333	3.33333	3.84615	3.84615	2	2.85714	450	450	650	553.846	415.385	600	522.078
	1.7	0.833333	3.33333	0.833333	3.07692	3.07692	0.666667	1.94805	600	600	500	461.538	553.846	400	514.286
	1.8	3.33333	2.5	0	1.53846	3.07692	2	2.07792	650	650	600	507.692	646.154	560	600
	1.9	3.33333	1.66667	1.66667	3.07692	0.769231	2.66667	2.20779	550	600	600	553.846	507.692	600	568.831
	2	2.5	2.5	0.833333	0.769231	5.38462	3.33333	2.5974	600	550	400	507.692	507.692	640	537.662
	2.1	5	1.66667	3.33333	3.84615	3.07692	0.666667	2.85714	550	500	600	461.538	507.692	600	537.662
	2.2	4.16667	3.33333	0.833333	1.53846	2.30769	4.66667	2.85714	550	600	600	553.846	600	520	568.831
	2.3	1.66667	4.16667	2.5	5.38462	3.07692	2	3.11688	600	650	500	507.692	553.846	560	561.039
	2.4	1.66667	1.66667	0.833333	2.30769	3.07692	5.33333	2.5974	550	550	600	600	461.538	600	561.039
	2.5	2.5	4.16667	5	3.84615	4.61538	1.33333	3.50649	600	550	600	461.538	507.692	520	537.662
	2.6	5.83333	4.16667	1.66667	3.84615	3.07692	4.66667	3.8961	450	500	550	461.538	553.846	680	537.662
	2.7	1.66667	2.5	2.5	0.769231	3.84615	3.33333	2.46753	550	550	600	461.538	600	600	561.039
	2.8	5	2.5	4.16667	5.38462	3.07692	6	4.41558	600	650	500	553.846	415.385	560	545.455
	2.9	3.33333	5	3.33333	3.84615	5.38462	2.66667	3.8961	550	650	550	507.692	507.692	600	561.039
after	3	5.83333	2.5	2.5	3.84615	3.07692	2.66667	3.37662	650	550	600	553.846	692.308	600	607.792
	3.1	4.16667	3.33333	5	3.84615	3.07692	8	4.67532	650	600	600	461.538	553.846	600	576.623
	3.2	5.83333	5.83333	4.16667	3.84615	5.38462	2.66667	4.54545	600	650	500	553.846	600	600	584.416
	3.3	5.83333	9.16667	5.83333	5.38462	5.38462	8	6.62338	600	600	600	461.538	461.538	600	553.247
	3.4	5	3.33333	5.83333	3.07692	4.61538	3.33333	4.15584	600	600	600	553.846	646.154	480	576.623
	3.5	5	8.33333	4.16667	6.15385	5.38462	6.66667	5.97403	550	650	700	553.846	600	720	631.169
	3.6	3.33333	3.33333	6.66667	2.30769	5.38462	5.33333	4.41558	550	650	600	507.692	553.846	640	584.416
	3.7	5	9.16667	5.83333	3.07692	3.84615	4.66667	5.19481	600	650	600	415.385	600	520	561.039
	3.8	5.83333	1.66667	5.83333	5.38462	3.84615	5.33333	4.67532	600	650	650	553.846	461.538	520	568.831
	3.9	2.5	8.33333	5.83333	3.07692	6.92308	4	5.06494	600	650	650	553.846	600	600	607.792
	4	7.5	3.33333	4.16667	6.15385	3.07692	4.66667	4.80519	600	500	600	553.846	600	520	561.039
	4.1	5	7.5	4.16667	1.53846	6.15385	4	4.67532	700	600	650	461.538	600	560	592.208
	4.2	5.83333	4.16667	5	4.61538	4.61538	4	4.67532	600	600	650	553.846	507.692	640	592.208
	4.3	2.5	5	5.83333	3.07692	5.38462	4.66667	4.41558	550	550	600	553.846	600	520	561.039
	4.4	5	5	3.33333	5.38462	4.61538	4.66667	4.67532	650	600	550	461.538	553.846	520	553.247
	4.5	5.83333	5	5	3.07692	4.61538	4.66667	4.67532	650	550	600	507.692	600	440	553.247
	4.6	1.66667	4.16667	3.33333	1.53846	4.61538	4	3.24675	600	600	550	461.538	600	680	584.416
	4.7	5	4.16667	5	5.38462	3.84615	4.66667	4.67532	600	650	600	553.846	600	560	592.208
	4.8	5.83333	4.16667	5.83333	0.769231	4.61538	3.33333	4.02597	650	550	650	507.692	461.538	520	553.247
	4.9	4.16667	5	3.33333	2.30769	3.84615	5.33333	4.02597	550	600	650	461.538	553.846	520	553.247
	5	5	3.33333	3.33333	4.61538	3.84615	4.66667	4.15584	650	600	600	600	646.154	560	607.792
	5.1	4.16667	5	5.83333	3.84615	6.15385	4.66667	4.93506	600	550	650	507.692	600	640	592.208
	5.2	4.16667	4.16667	4.16667	3.07692	4.61538	4	4.02597	600	600	550	461.538	461.538	720	568.831
	5.3	6.66667	6.66667	5	3.84615	2.30769	2.66667	4.41558	650	600	600	553.846	600	560	592.208
	5.4	2.5	4.16667	5.83333	2.30769	3.84615	4	3.76623	650	650	600	553.846	646.154	600	615.584
	5.5	3.33333	5.83333	2.5	4.61538	6.92308	2.66667	4.28571	600	700	650	461.538	646.154	640	615.584
	5.6	5.83333	5	4.16667	3.84615	3.84615	5.33333	4.67532	700	700	600	553.846	646.154	600	631.169
	5.7	3.33333	4.16667	5.83333	3.84615	2.30769	2	3.50649	600	500	700	553.846	553.846	600	584.416
	5.8	5	3.33333	2.5	3.84615	5.38462	3.33333	3.8961	550	700	650	553.846	507.692	680	607.792
	5.9	3.33333	4.16667	3.33333	1.53846	1.53846	2	2.5974	600	600	650	415.385	692.308	640	600
	6	3.33333	6.66667	5.83333	5.38462	3.84615	6	5.19481	600	600	700	553.846	600	600	607.792
	6.1	1.66667	5	0.833333	2.30769	4.61538	2.66667	2.85714	700	750	650	600	646.154	600	654.545
	6.2	5	4.16667	5	2.30769	3.84615	4	4.02597	600	700	650	553.846	553.846	600	607.792
	6.3	5	5	6.66667	5.38462	3.07692	2.66667	4.54545	650	650	700	507.692	646.154	720	646.753
	6.4	3.33333	5.83333	1.66667	1.53846	4.61538	5.33333	3.76623	650	700	650	553.846	646.154	720	654.545
	6.5	5.83333	4.16667	4.16667	1.53846	2.30769	4	3.63636	550	600	800	646.154	600	560	623.377
	6.6	2.5	4.16667	5	3.84615	3.07692	3.33333	3.63636	700	700	600	507.692	646.154	680	638.961
	6.7	0	3.33333	4.16667	4.61538	4.61538	4	3.50649	600	700	700	553.846	507.692	600	607.792
	6.8	2.5	7.5	5.83333	2.30769	3.07692	6	4.54545	650	650	700	553.846	646.154	600	631.169
	6.9	5.83333	2.5	4.16667	2.30769	4.61538	4	3.8961	600	650	650	646.154	600	640	631.169
	7	3.33333	6.66667	3.33333	5.38462	2.30769	4	4.15584	600	650	700	600	600	720	646.753
	7.1	3.33333	3.33333	5	5.38462	3.07692	8	4.80519	600	700	650	553.846	600	600	615.584
	7.2	5.83333	4.16667	2.5	3.07692	5.38462	4	4.15584	600	600	600	507.692	507.692	560	561.039
	7.3	3.33333	5	5	6.92308	3.07692	5.33333	4.80519	600	600	700	646.154	692.308	600	638.961
	7.4	5	4.16667	3.33333	3.84615	3.07692	4.66667	4.02597	650	600	700	600	507.692	560	600
	7.5	2.5	4.16667	4.16667	5.38462	2.30769	3.33333	3.63636	500	700	650	692.308	600	640	631.169
	7.6	3.33333	5.83333	5	5.38462	3.07692	4.66667	4.54545	600	800	700	415.385	646.154	600	623.377
	7.7	3.33333	2.5	3.33333	3.07692	5.38462	3.33333	3.50649	600	500	700	600	600	560	592.208
	7.8	0.833333	5	5.83333	3.07692	3.07692	7.33333	4.28571	650	550	700	553.846	600	680	623.377
	7.9	3.33333	4.16667	3.33333	3.84615	5.38462	5.33333	4.28571	600	550	650	600	600	560	592.208

## Sheet: 5h
Pedunculopontine Chx10+ neurons control global motor arrest in mice (Goñi-Erro et al., 2023)
Figure 5h
group	rate	id	baseline_rate	minimum_rate	percent_of_baseline	percent_change
Opto PPN	RR	663	3.6	0	0	-100
		667	3.25128	0	0	-100
		691	5.81539	0.25641	4.40917	-95.5908
		693	4.73556	0	0	-100
		913	4.52667	0.444444	9.81836	-90.1816
		921	5.74048	0.47619	8.29531	-91.7047
	HR	663	590.154	430.769	72.9927	-27.0073
		667	543.846	400	73.5502	-26.4498
		691	725.231	569.231	78.4896	-21.5104
		693	606.133	480	79.1905	-20.8095
		913	597.333	466.667	78.125	-21.875
		921	666	528.571	79.3651	-20.6349
Opto vlPAG	RR	273	4.05556	1.94444	47.9452	-52.0548
		278	4.08611	0.833333	20.3943	-79.6057
		286	3.8	0.555556	14.6199	-85.3801
		281	4.20513	1.28205	30.4878	-69.5122
		287	4.92051	2.30769	46.8994	-53.1006
		289	3.82222	0.444444	11.6279	-88.3721
	HR	273	583.833	516.667	88.4956	-11.5044
		278	603.667	516.667	85.5881	-14.4119
		286	635	516.667	81.3648	-18.6352
		281	571.538	461.538	80.7537	-19.2463
		287	624.923	476.923	76.3171	-23.6829
		289	588	520	88.4354	-11.5646
