# Supplementary material for: Pedunculopontine Chx10+ neurons control global motor arrest in mice
Source: Nat Neurosci. 2023 Jul 27;26(9):1516–28. doi: 10.1038/s41593-023-01396-3 (PMC10471498; doi:10.1038/s41593-023-01396-3)
Supplement: Source Data Fig. 6 — Numerical/statistical source data. [file 41593_2023_1396_MOESM12_ESM.xlsx]

## Sheet: 6d
Pedunculopontine Chx10+ neurons control global motor arrest in mice (Goñi-Erro et al., 2023)
Figure 6d
ID	target	roi_short_name	roi_side	normalized_density_(boutons/mm²)
20	PPN	7N	ipsi	0.0195868
651	PPN	7N	ipsi	0.0274812
1056	PPN	7N	ipsi	0.0418888
1060	PPN	7N	ipsi	0.0290669
20	PPN	7N	contra	0.0192704
651	PPN	7N	contra	0.00784185
1056	PPN	7N	contra	0.0235699
1060	PPN	7N	contra	0.031242
20	PPN	Amb	ipsi	0.0162911
651	PPN	Amb	ipsi	0.0471027
1056	PPN	Amb	ipsi	0.0383452
1060	PPN	Amb	ipsi	0.0300182
20	PPN	Amb	contra	0.0448596
651	PPN	Amb	contra	0.0296787
1056	PPN	Amb	contra	0.0338168
1060	PPN	Amb	contra	0.0460072
20	PPN	Bo	ipsi	0.0855916
651	PPN	Bo	ipsi	0.175605
1056	PPN	Bo	ipsi	0.0346814
1060	PPN	Bo	ipsi	0.01055
20	PPN	Bo	contra	0.0200935
651	PPN	Bo	contra	0
1056	PPN	Bo	contra	0.0835781
1060	PPN	Bo	contra	0.0137179
20	PPN	CVL	ipsi	0.0109909
651	PPN	CVL	ipsi	0.19326
1056	PPN	CVL	ipsi	0.0869844
1060	PPN	CVL	ipsi	0.0137207
20	PPN	CVL	contra	0.0102309
651	PPN	CVL	contra	0.0351337
1056	PPN	CVL	contra	0.0327194
1060	PPN	CVL	contra	0.00460514
20	PPN	DMTg	ipsi	0.601674
651	PPN	DMTg	ipsi	0.478291
1056	PPN	DMTg	ipsi	0.116238
1060	PPN	DMTg	ipsi	0.152704
20	PPN	DMTg	contra	0.033126
651	PPN	DMTg	contra	0.00934399
1056	PPN	DMTg	contra	0.0229782
1060	PPN	DMTg	contra	0.0266637
20	PPN	DPGi	ipsi	0.120488
651	PPN	DPGi	ipsi	0.110538
1056	PPN	DPGi	ipsi	0.0407482
1060	PPN	DPGi	ipsi	0.0184441
20	PPN	DPGi	contra	0.0420217
651	PPN	DPGi	contra	0.052423
1056	PPN	DPGi	contra	0.0225568
1060	PPN	DPGi	contra	0.0172392
20	PPN	Gi	ipsi	0.394508
651	PPN	Gi	ipsi	0.347518
1056	PPN	Gi	ipsi	0.160918
1060	PPN	Gi	ipsi	0.0685864
20	PPN	Gi	contra	0.125143
651	PPN	Gi	contra	0.0713709
1056	PPN	Gi	contra	0.0639629
1060	PPN	Gi	contra	0.0280693
20	PPN	GiA	ipsi	0.758426
651	PPN	GiA	ipsi	0.53571
1056	PPN	GiA	ipsi	0.493895
1060	PPN	GiA	ipsi	0.212051
20	PPN	GiA	contra	0.51191
651	PPN	GiA	contra	0.426366
1056	PPN	GiA	contra	0.296061
1060	PPN	GiA	contra	0.11967
20	PPN	GiV	ipsi	0.441931
651	PPN	GiV	ipsi	0.303765
1056	PPN	GiV	ipsi	0.345329
1060	PPN	GiV	ipsi	0.210797
20	PPN	GiV	contra	0.131968
651	PPN	GiV	contra	0.0614072
1056	PPN	GiV	contra	0.0911323
1060	PPN	GiV	contra	0.0345578
20	PPN	IOD	ipsi	0.0124625
651	PPN	IOD	ipsi	0.00527672
1056	PPN	IOD	ipsi	0.004135
1060	PPN	IOD	ipsi	0.024649
20	PPN	IOD	contra	0.017354
651	PPN	IOD	contra	0
1056	PPN	IOD	contra	0
1060	PPN	IOD	contra	0.00798107
20	PPN	IOK	ipsi	0.476234
651	PPN	IOK	ipsi	0.32392
1056	PPN	IOK	ipsi	0.170528
1060	PPN	IOK	ipsi	1
20	PPN	IOK	contra	0.312582
651	PPN	IOK	contra	0.0641579
1056	PPN	IOK	contra	0.131365
1060	PPN	IOK	contra	0.416822
20	PPN	IOM	ipsi	0.0275931
651	PPN	IOM	ipsi	0.00977618
1056	PPN	IOM	ipsi	0.0227313
1060	PPN	IOM	ipsi	0.0806863
20	PPN	IOM	contra	0.00371531
651	PPN	IOM	contra	0
1056	PPN	IOM	contra	0.00869232
1060	PPN	IOM	contra	0.00616677
20	PPN	IRt	ipsi	0.0724735
651	PPN	IRt	ipsi	0.0751988
1056	PPN	IRt	ipsi	0.0175194
1060	PPN	IRt	ipsi	0.0119635
20	PPN	IRt	contra	0.0213631
651	PPN	IRt	contra	0.00812754
1056	PPN	IRt	contra	0.0147478
1060	PPN	IRt	contra	0.010177
20	PPN	LC	ipsi	0.224538
651	PPN	LC	ipsi	0.302508
1056	PPN	LC	ipsi	0.00615395
1060	PPN	LC	ipsi	0.0242802
20	PPN	LC	contra	0.0336687
651	PPN	LC	contra	0.0396566
1056	PPN	LC	contra	0.0387304
1060	PPN	LC	contra	0.0040751
20	PPN	LDTg	ipsi	0.538581
651	PPN	LDTg	ipsi	0.536494
1056	PPN	LDTg	ipsi	0.189068
1060	PPN	LDTg	ipsi	0.199291
20	PPN	LDTg	contra	0.0335962
651	PPN	LDTg	contra	0.00735487
1056	PPN	LDTg	contra	0.022947
1060	PPN	LDTg	contra	0.0163099
20	PPN	LPGi	ipsi	0.283497
651	PPN	LPGi	ipsi	0.144005
1056	PPN	LPGi	ipsi	0.236062
1060	PPN	LPGi	ipsi	0.123308
20	PPN	LPGi	contra	0.210829
651	PPN	LPGi	contra	0.116618
1056	PPN	LPGi	contra	0.106762
1060	PPN	LPGi	contra	0.0578734
20	PPN	LRt	ipsi	0.0480019
651	PPN	LRt	ipsi	0.0362995
1056	PPN	LRt	ipsi	0.0311028
1060	PPN	LRt	ipsi	0.0321293
20	PPN	LRt	contra	0.0254688
651	PPN	LRt	contra	0.00959652
1056	PPN	LRt	contra	0.00561095
1060	PPN	LRt	contra	0.0287198
20	PPN	MdD	ipsi	0.0278216
651	PPN	MdD	ipsi	0.0279161
1056	PPN	MdD	ipsi	0.0159794
1060	PPN	MdD	ipsi	0.0115256
20	PPN	MdD	contra	0.0140521
651	PPN	MdD	contra	0.0049447
1056	PPN	MdD	contra	0.00548946
1060	PPN	MdD	contra	0.0102629
20	PPN	MdV	ipsi	0.153975
651	PPN	MdV	ipsi	0.0931302
1056	PPN	MdV	ipsi	0.114973
1060	PPN	MdV	ipsi	0.0853291
20	PPN	MdV	contra	0.0276479
651	PPN	MdV	contra	0.0182471
1056	PPN	MdV	contra	0.0243186
1060	PPN	MdV	contra	0.0203972
20	PPN	PCRt	ipsi	0.0397078
651	PPN	PCRt	ipsi	0.0501083
1056	PPN	PCRt	ipsi	0.00901264
1060	PPN	PCRt	ipsi	0.00367862
20	PPN	PCRt	contra	0.00970269
651	PPN	PCRt	contra	0.00666653
1056	PPN	PCRt	contra	0.0160849
1060	PPN	PCRt	contra	0.00962527
20	PPN	PnC	ipsi	0.460716
651	PPN	PnC	ipsi	0.189564
1056	PPN	PnC	ipsi	0.157121
1060	PPN	PnC	ipsi	0.11537
20	PPN	PnC	contra	0.136298
651	PPN	PnC	contra	0.0671617
1056	PPN	PnC	contra	0.0454388
1060	PPN	PnC	contra	0.0625197
20	PPN	PnO	ipsi	0.445665
651	PPN	PnO	ipsi	0.206248
1056	PPN	PnO	ipsi	0.180557
1060	PPN	PnO	ipsi	0.224648
20	PPN	PnO	contra	0.0430388
651	PPN	PnO	contra	0.0123722
1056	PPN	PnO	contra	0.0182463
1060	PPN	PnO	contra	0.0401042
20	PPN	PnV	ipsi	0.763103
651	PPN	PnV	ipsi	0.444588
1056	PPN	PnV	ipsi	0.268257
1060	PPN	PnV	ipsi	0.286653
20	PPN	PnV	contra	0.562163
651	PPN	PnV	contra	0.210294
1056	PPN	PnV	contra	0.115118
1060	PPN	PnV	contra	0.163961
20	PPN	Pr	ipsi	0.113429
651	PPN	Pr	ipsi	0.107713
1056	PPN	Pr	ipsi	0.0566613
1060	PPN	Pr	ipsi	0.0321256
20	PPN	Pr	contra	0.0713489
651	PPN	Pr	contra	0.0250296
1056	PPN	Pr	contra	0.0399976
1060	PPN	Pr	contra	0.0359854
20	PPN	PrBo	ipsi	0.0195818
651	PPN	PrBo	ipsi	0.110462
1056	PPN	PrBo	ipsi	0.104036
1060	PPN	PrBo	ipsi	0.0534649
20	PPN	PrBo	contra	0.0314187
651	PPN	PrBo	contra	0.0075166
1056	PPN	PrBo	contra	0.0607993
1060	PPN	PrBo	contra	0.0309594
20	PPN	RMg	ipsi	0.581053
651	PPN	RMg	ipsi	0.410076
1056	PPN	RMg	ipsi	0.253908
1060	PPN	RMg	ipsi	0.164312
20	PPN	RMg	contra	0.414331
651	PPN	RMg	contra	0.334219
1056	PPN	RMg	contra	0.176697
1060	PPN	RMg	contra	0.107926
20	PPN	RVL	ipsi	0.0633631
651	PPN	RVL	ipsi	0.0808333
1056	PPN	RVL	ipsi	0.0257629
1060	PPN	RVL	ipsi	0.00670044
20	PPN	RVL	contra	0.122134
651	PPN	RVL	contra	0.0173074
1056	PPN	RVL	contra	0.0423349
1060	PPN	RVL	contra	0.012368
20	PPN	RVRG	ipsi	0.0310833
651	PPN	RVRG	ipsi	0.0951003
1056	PPN	RVRG	ipsi	0.0155284
1060	PPN	RVRG	ipsi	0.047729
20	PPN	RVRG	contra	0.035946
651	PPN	RVRG	contra	0.0682782
1056	PPN	RVRG	contra	0.00158006
1060	PPN	RVRG	contra	0.00779245
20	PPN	Sp5	ipsi	0.00479297
651	PPN	Sp5	ipsi	0.00716078
1056	PPN	Sp5	ipsi	0.00533843
1060	PPN	Sp5	ipsi	0.00851984
20	PPN	Sp5	contra	0.00181445
651	PPN	Sp5	contra	0.00174372
1056	PPN	Sp5	contra	0.00627766
1060	PPN	Sp5	contra	0.0108953
20	PPN	ROb	bilateral	0.191671
651	PPN	ROb	bilateral	0.230819
1056	PPN	ROb	bilateral	0.171036
1060	PPN	ROb	bilateral	0.0716912
20	PPN	RPa	bilateral	0.53485
651	PPN	RPa	bilateral	0.18368
1056	PPN	RPa	bilateral	0.0998743
1060	PPN	RPa	bilateral	0.030129
